# Supplementary material for: Comparative genomic analysis of Vibrio parahaemolyticus: serotype conversion and virulence
Source: BMC Genomics. 2011 Jun 6;12:294. doi: 10.1186/1471-2164-12-294 (PMC3130711; doi:10.1186/1471-2164-12-294)
Supplement: Additional file 1 — Vibrio parahaemolyticus Ortholog Match Table. BLAST-based ortholog Match Table of V. parahaemolyticus strains [file 1471-2164-12-294-S1.XLS]

## Sheet: combined_6.btab_match_table.txt
Additional file 1. Vibrio parahaemolyticus Ortholog Match Table
RIMD LOCUS	RIMD2210633	Peru466	AN5034	K5030	AQ3830	AQ4037
VP3053	gi161511046-VPRIMD	VIPARP466_3019-GVP466	VIPARAN5034_2133-GVPAN5034	VIPARK5030_3010-GVPK5030	gi149748945:DS180230-AAWQ00000000	VIPARAQ4037_0903-GVPAQ4037
VP2761	gi161511047-VPRIMD	VIPARP466_2714-GVP466	VIPARAN5034_2453-GVPAN5034	VIPARK5030_2712-GVPK5030	gi149747524:DS180305-AAWQ00000000	VIPARAQ4037_1224-GVPAQ4037
VP2725	gi161511048-VPRIMD	VIPARP466_2679-GVP466	VIPARAN5034_2488-GVPAN5034	VIPARK5030_2677-GVPK5030	gi149746911:DS179967-AAWQ00000000	VIPARAQ4037_1258-GVPAQ4037
VP2612	gi161511049-VPRIMD	VIPARP466_2545-GVP466	VIPARAN5034_2632-GVPAN5034	VIPARK5030_2552-GVPK5030	gi149747296:DS180247-AAWQ00000000	VIPARAQ4037_1407-GVPAQ4037
VP2588	gi161511050-VPRIMD	VIPARP466_2521-GVP466	VIPARAN5034_2656-GVPAN5034	VIPARK5030_2527-GVPK5030	----------	VIPARAQ4037_1432-GVPAQ4037
VP2382	gi161511051-VPRIMD	VIPARP466_2314-GVP466	VIPARAN5034_2865-GVPAN5034	VIPARK5030_2319-GVPK5030	gi149749887:DS180004-AAWQ00000000	VIPARAQ4037_1640-GVPAQ4037
VP2234	gi161511052-VPRIMD	VIPARP466_2164-GVP466	VIPARAN5034_3015-GVPAN5034	VIPARK5030_2168-GVPK5030	gi149749740:DS180051-AAWQ00000000	----------
VP2102	gi161511053-VPRIMD	VIPARP466_2043-GVP466	VIPARAN5034_3143-GVPAN5034	VIPARK5030_2038-GVPK5030	gi149749896:DS180004-AAWQ00000000	VIPARAQ4037_1979-GVPAQ4037
VP2069	gi161511054-VPRIMD	VIPARP466_2010-GVP466	VIPARAN5034_3178-GVPAN5034	----------	gi149746645:DS180236-AAWQ00000000	VIPARAQ4037_2013-GVPAQ4037
VP1900	gi161511055-VPRIMD	VIPARP466_1852-GVP466	VIPARAN5034_0134-GVPAN5034	VIPARK5030_1848-GVPK5030	gi149746745:DS180070-AAWQ00000000	VIPARAQ4037_2172-GVPAQ4037
VP1453	gi161511056-VPRIMD	VIPARP466_1426-GVP466	VIPARAN5034_0626-GVPAN5034	VIPARK5030_1420-GVPK5030	gi149750123:DS179930-AAWQ00000000	VIPARAQ4037_2532-GVPAQ4037
VP1216	gi161511057-VPRIMD	VIPARP466_1185-GVP466	VIPARAN5034_0866-GVPAN5034	VIPARK5030_1179-GVPK5030	gi149747980:DS180268-AAWQ00000000	VIPARAQ4037_2779-GVPAQ4037
VP1130	gi161511058-VPRIMD	VIPARP466_1100-GVP466	VIPARAN5034_0949-GVPAN5034	VIPARK5030_1094-GVPK5030	gi149748319:DS180172-AAWQ00000000	VIPARAQ4037_2869-GVPAQ4037
VP0931	gi161511059-VPRIMD	VIPARP466_0902-GVP466	VIPARAN5034_1149-GVPAN5034	VIPARK5030_0896-GVPK5030	gi149748618:DS180017-AAWQ00000000	VIPARAQ4037_0008-GVPAQ4037
VP0737	gi161511060-VPRIMD	----------	----------	----------	----------	----------
VP0537	gi161511061-VPRIMD	VIPARP466_0510-GVP466	VIPARAN5034_1556-GVPAN5034	VIPARK5030_0510-GVPK5030	gi149747808:DS180175-AAWQ00000000	VIPARAQ4037_0393-GVPAQ4037
VP0324	gi161511062-VPRIMD	VIPARP466_0315-GVP466	VIPARAN5034_1756-GVPAN5034	VIPARK5030_0314-GVPK5030	gi149748680:DS179920-AAWQ00000000	VIPARAQ4037_0578-GVPAQ4037
VP0072	gi161511063-VPRIMD	VIPARP466_0071-GVP466	VIPARAN5034_2027-GVPAN5034	VIPARK5030_0067-GVPK5030	gi149746512:DS180707-AAWQ00000000	VIPARAQ4037_0826-GVPAQ4037
VPA0986	gi161511064-VPRIMD	VIPARP466_A0972-GVP466	VIPARAN5034_A0511-GVPAN5034	VIPARK5030_A0853-GVPK5030	gi149749855:DS180210-AAWQ00000000	VIPARAQ4037_A0924-GVPAQ4037
VPA0636	gi161511065-VPRIMD	VIPARP466_A0620-GVP466	VIPARAN5034_A0159-GVPAN5034	VIPARK5030_A0503-GVPK5030	gi149749061:DS179965-AAWQ00000000	VIPARAQ4037_A0594-GVPAQ4037
VP1604	gi229220677-VPRIMD	VIPARP466_1564-GVP466	VIPARAN5034_0490-GVPAN5034	VIPARK5030_1555-GVPK5030	gi149747121:DS180083-AAWQ00000000	VIPARAQ4037_2419-GVPAQ4037
VPA0421	gi229220678-VPRIMD	VIPARP466_A1649-GVP466	VIPARAN5034_A1697-GVPAN5034	VIPARK5030_A0285-GVPK5030	gi149748471:DS180193-AAWQ00000000	VIPARAQ4037_A0388-GVPAQ4037
VP0001	gi28896775-VPRIMD	VIPARP466_3047-GVP466	VIPARAN5034_2105-GVPAN5034	VIPARK5030_3038-GVPK5030	gi149748130:DS180088-AAWQ00000000	VIPARAQ4037_0869-GVPAQ4037
VP0002	gi28896776-VPRIMD	VIPARP466_3048-GVP466	VIPARAN5034_2104-GVPAN5034	VIPARK5030_3062-GVPK5030	gi149748119:DS180088-AAWQ00000000	----------
VP0003	gi28896777-VPRIMD	VIPARP466_3049-GVP466	VIPARAN5034_2103-GVPAN5034	VIPARK5030_3064-GVPK5030	gi149748113:DS180088-AAWQ00000000	VIPARAQ4037_0867-GVPAQ4037
VP0004	gi28896778-VPRIMD	VIPARP466_3050-GVP466	VIPARAN5034_2102-GVPAN5034	----------	gi149748120:DS180088-AAWQ00000000	VIPARAQ4037_0866-GVPAQ4037
VP0005	gi28896779-VPRIMD	VIPARP466_3051-GVP466	VIPARAN5034_2101-GVPAN5034	----------	gi149748127:DS180088-AAWQ00000000	----------
VP0006	gi28896780-VPRIMD	VIPARP466_3052-GVP466	VIPARAN5034_2100-GVPAN5034	VIPARK5030_0001-GVPK5030	gi149749352:DS179992-AAWQ00000000	VIPARAQ4037_2984-GVPAQ4037
VP0007	gi28896781-VPRIMD	VIPARP466_3053-GVP466	VIPARAN5034_2099-GVPAN5034	VIPARK5030_0002-GVPK5030	----------	VIPARAQ4037_2981-GVPAQ4037
VP0008	gi28896782-VPRIMD	VIPARP466_3054-GVP466	VIPARAN5034_2098-GVPAN5034	----------	----------	----------
VP0009	gi28896783-VPRIMD	----------	----------	----------	----------	----------
VP0010	gi28896784-VPRIMD	VIPARP466_3055-GVP466	VIPARAN5034_2097-GVPAN5034	VIPARK5030_0004-GVPK5030	----------	----------
VP0011	gi28896785-VPRIMD	VIPARP466_3056-GVP466	VIPARAN5034_2096-GVPAN5034	----------	----------	----------
VP0012	gi28896786-VPRIMD	VIPARP466_0001-GVP466	VIPARAN5034_2095-GVPAN5034	VIPARK5030_0006-GVPK5030	gi149747455:DS180107-AAWQ00000000	VIPARAQ4037_0929-GVPAQ4037
VP0013	gi28896787-VPRIMD	VIPARP466_0003-GVP466	VIPARAN5034_2094-GVPAN5034	VIPARK5030_0007-GVPK5030	gi149747449:DS180107-AAWQ00000000	VIPARAQ4037_0930-GVPAQ4037
VP0014	gi28896788-VPRIMD	VIPARP466_0004-GVP466	VIPARAN5034_2093-GVPAN5034	VIPARK5030_0008-GVPK5030	gi149747457:DS180107-AAWQ00000000	VIPARAQ4037_0931-GVPAQ4037
VP0015	gi28896789-VPRIMD	----------	----------	----------	----------	----------
VP0016	gi28896790-VPRIMD	VIPARP466_0006-GVP466	VIPARAN5034_2091-GVPAN5034	VIPARK5030_0010-GVPK5030	gi149747450:DS180107-AAWQ00000000	VIPARAQ4037_0933-GVPAQ4037
VP0017	gi28896791-VPRIMD	VIPARP466_0007-GVP466	VIPARAN5034_2090-GVPAN5034	VIPARK5030_0011-GVPK5030	gi149747453:DS180107-AAWQ00000000	VIPARAQ4037_0934-GVPAQ4037
VP0018	gi28896792-VPRIMD	VIPARP466_0008-GVP466	VIPARAN5034_2089-GVPAN5034	VIPARK5030_0012-GVPK5030	gi149747444:DS180107-AAWQ00000000	VIPARAQ4037_0935-GVPAQ4037
VP0019	gi28896793-VPRIMD	VIPARP466_0009-GVP466	VIPARAN5034_2088-GVPAN5034	VIPARK5030_0013-GVPK5030	gi149747442:DS180107-AAWQ00000000	VIPARAQ4037_0936-GVPAQ4037
VP0020	gi28896794-VPRIMD	VIPARP466_0010-GVP466	VIPARAN5034_2087-GVPAN5034	VIPARK5030_0014-GVPK5030	gi149747441:DS180107-AAWQ00000000	VIPARAQ4037_0937-GVPAQ4037
VP0021	gi28896795-VPRIMD	VIPARP466_0011-GVP466	VIPARAN5034_2086-GVPAN5034	VIPARK5030_0015-GVPK5030	gi149747440:DS180107-AAWQ00000000	VIPARAQ4037_0938-GVPAQ4037
VP0022	gi28896796-VPRIMD	VIPARP466_0012-GVP466	VIPARAN5034_2085-GVPAN5034	VIPARK5030_0016-GVPK5030	gi149747448:DS180107-AAWQ00000000	VIPARAQ4037_0939-GVPAQ4037
VP0023	gi28896797-VPRIMD	VIPARP466_0014-GVP466	VIPARAN5034_2083-GVPAN5034	VIPARK5030_0018-GVPK5030	gi149747451:DS180107-AAWQ00000000	VIPARAQ4037_0941-GVPAQ4037
VP0024	gi28896798-VPRIMD	VIPARP466_0015-GVP466	VIPARAN5034_2082-GVPAN5034	VIPARK5030_0019-GVPK5030	gi149747447:DS180107-AAWQ00000000	VIPARAQ4037_0942-GVPAQ4037
VP0025	gi28896799-VPRIMD	VIPARP466_0016-GVP466	VIPARAN5034_2081-GVPAN5034	VIPARK5030_0020-GVPK5030	gi149747456:DS180107-AAWQ00000000	VIPARAQ4037_0943-GVPAQ4037
VP0026	gi28896800-VPRIMD	VIPARP466_0017-GVP466	VIPARAN5034_2080-GVPAN5034	VIPARK5030_0021-GVPK5030	gi149747443:DS180107-AAWQ00000000	VIPARAQ4037_0944-GVPAQ4037
VP0027	gi28896801-VPRIMD	VIPARP466_0018-GVP466	VIPARAN5034_2079-GVPAN5034	VIPARK5030_0022-GVPK5030	gi149747452:DS180107-AAWQ00000000	VIPARAQ4037_0945-GVPAQ4037
VP0028	gi28896802-VPRIMD	VIPARP466_0019-GVP466	VIPARAN5034_2078-GVPAN5034	VIPARK5030_0023-GVPK5030	gi149747454:DS180107-AAWQ00000000	VIPARAQ4037_0946-GVPAQ4037
VP0029	gi28896803-VPRIMD	VIPARP466_0020-GVP466	VIPARAN5034_2077-GVPAN5034	VIPARK5030_0024-GVPK5030	gi149747446:DS180107-AAWQ00000000	VIPARAQ4037_0947-GVPAQ4037
VP0030	gi28896804-VPRIMD	VIPARP466_0021-GVP466	VIPARAN5034_2076-GVPAN5034	VIPARK5030_0025-GVPK5030	gi149747439:DS180107-AAWQ00000000	VIPARAQ4037_0948-GVPAQ4037
VP0031	gi28896805-VPRIMD	VIPARP466_0022-GVP466	VIPARAN5034_2075-GVPAN5034	VIPARK5030_0026-GVPK5030	gi149746255:DS180300-AAWQ00000000	VIPARAQ4037_0949-GVPAQ4037
VP0032	gi28896806-VPRIMD	VIPARP466_0023-GVP466	VIPARAN5034_2074-GVPAN5034	VIPARK5030_0027-GVPK5030	gi149746258:DS180300-AAWQ00000000	VIPARAQ4037_0950-GVPAQ4037
VP0033	gi28896807-VPRIMD	VIPARP466_0024-GVP466	VIPARAN5034_2073-GVPAN5034	VIPARK5030_0029-GVPK5030	gi149746257:DS180300-AAWQ00000000	VIPARAQ4037_0952-GVPAQ4037
VP0034	gi28896808-VPRIMD	VIPARP466_0034-GVP466	VIPARAN5034_2065-GVPAN5034	VIPARK5030_0031-GVPK5030	gi149746844:DS179937-AAWQ00000000	VIPARAQ4037_0863-GVPAQ4037
VP0035	gi28896809-VPRIMD	VIPARP466_0035-GVP466	VIPARAN5034_2064-GVPAN5034	VIPARK5030_0032-GVPK5030	gi149746842:DS179937-AAWQ00000000	VIPARAQ4037_0862-GVPAQ4037
VP0036	gi28896810-VPRIMD	VIPARP466_0036-GVP466	VIPARAN5034_2063-GVPAN5034	VIPARK5030_0033-GVPK5030	gi149746839:DS179937-AAWQ00000000	VIPARAQ4037_0861-GVPAQ4037
VP0037	gi28896811-VPRIMD	----------	----------	----------	----------	----------
VP0038	gi28896812-VPRIMD	VIPARP466_0037-GVP466	VIPARAN5034_2062-GVPAN5034	VIPARK5030_0034-GVPK5030	----------	VIPARAQ4037_0860-GVPAQ4037
VP0039	gi28896813-VPRIMD	VIPARP466_0038-GVP466	VIPARAN5034_2061-GVPAN5034	VIPARK5030_0035-GVPK5030	gi149747958:DS179937-AAWQ00000000	VIPARAQ4037_0859-GVPAQ4037
VP0040	gi28896814-VPRIMD	VIPARP466_0039-GVP466	VIPARAN5034_2060-GVPAN5034	VIPARK5030_0036-GVPK5030	gi149747963:DS179937-AAWQ00000000	VIPARAQ4037_0858-GVPAQ4037
VP0041	gi28896815-VPRIMD	VIPARP466_0040-GVP466	VIPARAN5034_2059-GVPAN5034	VIPARK5030_0037-GVPK5030	gi149747973:DS179937-AAWQ00000000	VIPARAQ4037_0857-GVPAQ4037
VP0042	gi28896816-VPRIMD	VIPARP466_0041-GVP466	VIPARAN5034_2058-GVPAN5034	VIPARK5030_0038-GVPK5030	gi149747970:DS179937-AAWQ00000000	VIPARAQ4037_0856-GVPAQ4037
VP0043	gi28896817-VPRIMD	----------	----------	----------	gi149747966:DS179937-AAWQ00000000	----------
VP0044	gi28896818-VPRIMD	VIPARP466_0047-GVP466	VIPARAN5034_2052-GVPAN5034	VIPARK5030_0042-GVPK5030	gi149747962:DS179937-AAWQ00000000	VIPARAQ4037_0850-GVPAQ4037
VP0045	gi28896819-VPRIMD	----------	----------	----------	----------	----------
VP0046	gi28896820-VPRIMD	----------	----------	----------	----------	----------
VP0047	gi28896821-VPRIMD	VIPARP466_0048-GVP466	VIPARAN5034_2051-GVPAN5034	VIPARK5030_0043-GVPK5030	gi149747961:DS179937-AAWQ00000000	VIPARAQ4037_0849-GVPAQ4037
VP0048	gi28896822-VPRIMD	VIPARP466_0049-GVP466	VIPARAN5034_2050-GVPAN5034	VIPARK5030_0044-GVPK5030	gi149747964:DS179937-AAWQ00000000	VIPARAQ4037_0848-GVPAQ4037
VP0049	gi28896823-VPRIMD	VIPARP466_0050-GVP466	VIPARAN5034_2049-GVPAN5034	VIPARK5030_0045-GVPK5030	gi149747977:DS179937-AAWQ00000000	VIPARAQ4037_0847-GVPAQ4037
VP0050	gi28896824-VPRIMD	VIPARP466_0051-GVP466	VIPARAN5034_2048-GVPAN5034	VIPARK5030_0046-GVPK5030	gi149747969:DS179937-AAWQ00000000	VIPARAQ4037_0846-GVPAQ4037
VP0052	gi28896825-VPRIMD	----------	----------	----------	----------	----------
VP0051	gi28896826-VPRIMD	VIPARP466_0052-GVP466	VIPARAN5034_2047-GVPAN5034	VIPARK5030_0047-GVPK5030	gi149747957:DS179937-AAWQ00000000	VIPARAQ4037_0845-GVPAQ4037
VP0053	gi28896827-VPRIMD	VIPARP466_0053-GVP466	VIPARAN5034_2046-GVPAN5034	VIPARK5030_0049-GVPK5030	----------	----------
VP0054	gi28896828-VPRIMD	VIPARP466_0054-GVP466	VIPARAN5034_2045-GVPAN5034	VIPARK5030_0050-GVPK5030	gi149747967:DS179937-AAWQ00000000	VIPARAQ4037_0843-GVPAQ4037
VP0055	gi28896829-VPRIMD	VIPARP466_0055-GVP466	VIPARAN5034_2044-GVPAN5034	VIPARK5030_0051-GVPK5030	gi149747960:DS179937-AAWQ00000000	VIPARAQ4037_0842-GVPAQ4037
VP0056	gi28896830-VPRIMD	VIPARP466_0056-GVP466	VIPARAN5034_2043-GVPAN5034	VIPARK5030_0052-GVPK5030	gi149747965:DS179937-AAWQ00000000	VIPARAQ4037_0841-GVPAQ4037
VP0057	gi28896831-VPRIMD	VIPARP466_0057-GVP466	VIPARAN5034_2042-GVPAN5034	VIPARK5030_0053-GVPK5030	gi149747971:DS179937-AAWQ00000000	VIPARAQ4037_0840-GVPAQ4037
VP0058	gi28896832-VPRIMD	VIPARP466_0058-GVP466	VIPARAN5034_2041-GVPAN5034	VIPARK5030_0054-GVPK5030	gi149747978:DS179937-AAWQ00000000	VIPARAQ4037_0839-GVPAQ4037
VP0059	gi28896833-VPRIMD	VIPARP466_0059-GVP466	VIPARAN5034_2040-GVPAN5034	VIPARK5030_0055-GVPK5030	gi149747974:DS179937-AAWQ00000000	VIPARAQ4037_0838-GVPAQ4037
VP0060	gi28896834-VPRIMD	VIPARP466_0060-GVP466	VIPARAN5034_2039-GVPAN5034	VIPARK5030_0056-GVPK5030	gi149747972:DS179937-AAWQ00000000	VIPARAQ4037_0837-GVPAQ4037
VP0061	gi28896835-VPRIMD	VIPARP466_0061-GVP466	VIPARAN5034_2038-GVPAN5034	VIPARK5030_0057-GVPK5030	gi149747976:DS179937-AAWQ00000000	VIPARAQ4037_0836-GVPAQ4037
VP0062	gi28896836-VPRIMD	VIPARP466_0062-GVP466	----------	VIPARK5030_0058-GVPK5030	----------	VIPARAQ4037_0835-GVPAQ4037
VP0063	gi28896837-VPRIMD	VIPARP466_0063-GVP466	VIPARAN5034_2035-GVPAN5034	VIPARK5030_0059-GVPK5030	----------	VIPARAQ4037_0834-GVPAQ4037
VP0064	gi28896838-VPRIMD	VIPARP466_0064-GVP466	VIPARAN5034_2034-GVPAN5034	VIPARK5030_0060-GVPK5030	----------	VIPARAQ4037_0833-GVPAQ4037
VP0065	gi28896839-VPRIMD	VIPARP466_0065-GVP466	VIPARAN5034_2033-GVPAN5034	VIPARK5030_0061-GVPK5030	gi149749034:DS180205-AAWQ00000000	VIPARAQ4037_0832-GVPAQ4037
VP0066	gi28896840-VPRIMD	VIPARP466_0066-GVP466	VIPARAN5034_2032-GVPAN5034	VIPARK5030_0062-GVPK5030	----------	----------
VP0067	gi28896841-VPRIMD	VIPARP466_0067-GVP466	VIPARAN5034_2031-GVPAN5034	VIPARK5030_0063-GVPK5030	----------	----------
VP0068	gi28896842-VPRIMD	VIPARP466_0068-GVP466	VIPARAN5034_2030-GVPAN5034	VIPARK5030_0064-GVPK5030	gi149746513:DS180707-AAWQ00000000	VIPARAQ4037_0829-GVPAQ4037
VP0069	gi28896843-VPRIMD	VIPARP466_0069-GVP466	VIPARAN5034_2029-GVPAN5034	VIPARK5030_0065-GVPK5030	gi149746514:DS180707-AAWQ00000000	VIPARAQ4037_0828-GVPAQ4037
VP0070	gi28896844-VPRIMD	VIPARP466_0070-GVP466	VIPARAN5034_2028-GVPAN5034	VIPARK5030_0066-GVPK5030	gi149746515:DS180707-AAWQ00000000	VIPARAQ4037_0827-GVPAQ4037
VP0071	gi28896846-VPRIMD	VIPARP466_0072-GVP466	VIPARAN5034_2026-GVPAN5034	VIPARK5030_0068-GVPK5030	----------	VIPARAQ4037_0824-GVPAQ4037
VP0073	gi28896847-VPRIMD	VIPARP466_0073-GVP466	VIPARAN5034_2025-GVPAN5034	VIPARK5030_0069-GVPK5030	gi149746709:DS180645-AAWQ00000000	VIPARAQ4037_0823-GVPAQ4037
VP0074	gi28896848-VPRIMD	VIPARP466_0074-GVP466	VIPARAN5034_2024-GVPAN5034	VIPARK5030_0070-GVPK5030	gi149746711:DS180645-AAWQ00000000	VIPARAQ4037_0822-GVPAQ4037
VP0075	gi28896849-VPRIMD	VIPARP466_0075-GVP466	VIPARAN5034_2023-GVPAN5034	VIPARK5030_0071-GVPK5030	gi149746705:DS180645-AAWQ00000000	VIPARAQ4037_0821-GVPAQ4037
VP0076	gi28896850-VPRIMD	VIPARP466_0076-GVP466	VIPARAN5034_2022-GVPAN5034	VIPARK5030_0072-GVPK5030	gi149746710:DS180645-AAWQ00000000	VIPARAQ4037_0820-GVPAQ4037
VP0077	gi28896851-VPRIMD	VIPARP466_0077-GVP466	VIPARAN5034_2021-GVPAN5034	VIPARK5030_0073-GVPK5030	gi149746713:DS180645-AAWQ00000000	VIPARAQ4037_0819-GVPAQ4037
VP0078	gi28896852-VPRIMD	VIPARP466_0078-GVP466	VIPARAN5034_2020-GVPAN5034	VIPARK5030_0074-GVPK5030	gi149746707:DS180645-AAWQ00000000	VIPARAQ4037_0818-GVPAQ4037
VP0079	gi28896853-VPRIMD	VIPARP466_0079-GVP466	VIPARAN5034_2019-GVPAN5034	VIPARK5030_0075-GVPK5030	gi149746708:DS180645-AAWQ00000000	VIPARAQ4037_0817-GVPAQ4037
VP0080	gi28896854-VPRIMD	VIPARP466_0080-GVP466	VIPARAN5034_2018-GVPAN5034	VIPARK5030_0076-GVPK5030	gi149748346:DS180172-AAWQ00000000	VIPARAQ4037_0816-GVPAQ4037
VP0081	gi28896855-VPRIMD	VIPARP466_0081-GVP466	VIPARAN5034_2017-GVPAN5034	VIPARK5030_0077-GVPK5030	gi149746476:DS180542-AAWQ00000000	VIPARAQ4037_0815-GVPAQ4037
VP0082	gi28896856-VPRIMD	VIPARP466_0082-GVP466	VIPARAN5034_2016-GVPAN5034	VIPARK5030_0078-GVPK5030	----------	VIPARAQ4037_0814-GVPAQ4037
VP0083	gi28896857-VPRIMD	VIPARP466_0083-GVP466	VIPARAN5034_2015-GVPAN5034	VIPARK5030_0079-GVPK5030	gi149746480:DS180542-AAWQ00000000	VIPARAQ4037_0813-GVPAQ4037
VP0084	gi28896858-VPRIMD	VIPARP466_0084-GVP466	VIPARAN5034_2014-GVPAN5034	VIPARK5030_0080-GVPK5030	gi149746478:DS180542-AAWQ00000000	VIPARAQ4037_0812-GVPAQ4037
VP0085	gi28896859-VPRIMD	VIPARP466_0085-GVP466	VIPARAN5034_2013-GVPAN5034	VIPARK5030_0081-GVPK5030	gi149746479:DS180542-AAWQ00000000	VIPARAQ4037_0811-GVPAQ4037
VP0086	gi28896860-VPRIMD	VIPARP466_0086-GVP466	VIPARAN5034_2012-GVPAN5034	VIPARK5030_0082-GVPK5030	----------	----------
VP0087	gi28896861-VPRIMD	VIPARP466_0087-GVP466	VIPARAN5034_2011-GVPAN5034	VIPARK5030_0083-GVPK5030	----------	VIPARAQ4037_0809-GVPAQ4037
VP0088	gi28896862-VPRIMD	----------	----------	----------	----------	----------
VP0089	gi28896863-VPRIMD	VIPARP466_0089-GVP466	VIPARAN5034_2009-GVPAN5034	VIPARK5030_0085-GVPK5030	----------	VIPARAQ4037_0807-GVPAQ4037
VP0090	gi28896864-VPRIMD	VIPARP466_0090-GVP466	VIPARAN5034_2008-GVPAN5034	VIPARK5030_0086-GVPK5030	----------	VIPARAQ4037_0806-GVPAQ4037
VP0091	gi28896865-VPRIMD	VIPARP466_0091-GVP466	VIPARAN5034_2007-GVPAN5034	VIPARK5030_0087-GVPK5030	----------	----------
VP0092	gi28896866-VPRIMD	VIPARP466_0092-GVP466	VIPARAN5034_2006-GVPAN5034	VIPARK5030_0088-GVPK5030	----------	VIPARAQ4037_0803-GVPAQ4037
VP0093	gi28896867-VPRIMD	VIPARP466_0093-GVP466	VIPARAN5034_2005-GVPAN5034	VIPARK5030_0089-GVPK5030	----------	VIPARAQ4037_0802-GVPAQ4037
VP0094	gi28896868-VPRIMD	VIPARP466_0094-GVP466	VIPARAN5034_2004-GVPAN5034	VIPARK5030_0090-GVPK5030	gi149746382:DS180009-AAWQ00000000	VIPARAQ4037_0801-GVPAQ4037
VP0095	gi28896869-VPRIMD	VIPARP466_0095-GVP466	VIPARAN5034_2003-GVPAN5034	VIPARK5030_0091-GVPK5030	gi149746384:DS180009-AAWQ00000000	VIPARAQ4037_0800-GVPAQ4037
VP0096	gi28896870-VPRIMD	VIPARP466_0096-GVP466	VIPARAN5034_2002-GVPAN5034	VIPARK5030_0092-GVPK5030	gi149746381:DS180009-AAWQ00000000	VIPARAQ4037_0799-GVPAQ4037
VP0097	gi28896871-VPRIMD	VIPARP466_0097-GVP466	VIPARAN5034_2001-GVPAN5034	VIPARK5030_0093-GVPK5030	gi149746385:DS180009-AAWQ00000000	VIPARAQ4037_0798-GVPAQ4037
VP0098	gi28896872-VPRIMD	VIPARP466_0098-GVP466	VIPARAN5034_2000-GVPAN5034	VIPARK5030_0094-GVPK5030	gi149746383:DS180009-AAWQ00000000	VIPARAQ4037_0797-GVPAQ4037
VP0099	gi28896873-VPRIMD	VIPARP466_0099-GVP466	VIPARAN5034_1999-GVPAN5034	VIPARK5030_0095-GVPK5030	----------	VIPARAQ4037_0796-GVPAQ4037
VP0100	gi28896874-VPRIMD	VIPARP466_0100-GVP466	VIPARAN5034_1998-GVPAN5034	VIPARK5030_0096-GVPK5030	----------	VIPARAQ4037_0795-GVPAQ4037
VP0101	gi28896875-VPRIMD	VIPARP466_0101-GVP466	VIPARAN5034_1997-GVPAN5034	VIPARK5030_0097-GVPK5030	----------	VIPARAQ4037_0794-GVPAQ4037
VP0103	gi28896876-VPRIMD	VIPARP466_0102-GVP466	VIPARAN5034_1996-GVPAN5034	VIPARK5030_0098-GVPK5030	----------	VIPARAQ4037_0793-GVPAQ4037
VP0102	gi28896877-VPRIMD	----------	----------	----------	----------	----------
VP0104	gi28896878-VPRIMD	VIPARP466_0103-GVP466	VIPARAN5034_1995-GVPAN5034	VIPARK5030_0099-GVPK5030	----------	VIPARAQ4037_0792-GVPAQ4037
VP0105	gi28896879-VPRIMD	VIPARP466_0104-GVP466	VIPARAN5034_1994-GVPAN5034	----------	----------	VIPARAQ4037_0791-GVPAQ4037
VP0106	gi28896880-VPRIMD	----------	----------	----------	----------	----------
VP0107	gi28896881-VPRIMD	VIPARP466_0106-GVP466	VIPARAN5034_1992-GVPAN5034	VIPARK5030_0102-GVPK5030	gi149747752:DS180009-AAWQ00000000	VIPARAQ4037_0789-GVPAQ4037
VP0108	gi28896882-VPRIMD	----------	----------	----------	----------	----------
VP0109	gi28896883-VPRIMD	VIPARP466_0108-GVP466	VIPARAN5034_1990-GVPAN5034	VIPARK5030_0104-GVPK5030	gi149747753:DS180009-AAWQ00000000	VIPARAQ4037_0787-GVPAQ4037
VP0110	gi28896884-VPRIMD	VIPARP466_0109-GVP466	VIPARAN5034_1989-GVPAN5034	VIPARK5030_0105-GVPK5030	gi149747743:DS180009-AAWQ00000000	VIPARAQ4037_0786-GVPAQ4037
VP0111	gi28896885-VPRIMD	----------	----------	----------	----------	----------
VP0112	gi28896886-VPRIMD	VIPARP466_0110-GVP466	VIPARAN5034_1987-GVPAN5034	VIPARK5030_0107-GVPK5030	gi149747749:DS180009-AAWQ00000000	VIPARAQ4037_0785-GVPAQ4037
VP0113	gi28896887-VPRIMD	VIPARP466_0111-GVP466	VIPARAN5034_1986-GVPAN5034	VIPARK5030_0108-GVPK5030	gi149747747:DS180009-AAWQ00000000	VIPARAQ4037_0784-GVPAQ4037
VP0114	gi28896888-VPRIMD	VIPARP466_0112-GVP466	VIPARAN5034_1985-GVPAN5034	VIPARK5030_0109-GVPK5030	gi149747760:DS180009-AAWQ00000000	VIPARAQ4037_0783-GVPAQ4037
VP0115	gi28896889-VPRIMD	VIPARP466_0113-GVP466	VIPARAN5034_1984-GVPAN5034	VIPARK5030_0110-GVPK5030	gi149747756:DS180009-AAWQ00000000	VIPARAQ4037_0782-GVPAQ4037
VP0116	gi28896890-VPRIMD	VIPARP466_0114-GVP466	VIPARAN5034_1983-GVPAN5034	VIPARK5030_0111-GVPK5030	gi149747741:DS180009-AAWQ00000000	VIPARAQ4037_0781-GVPAQ4037
VP0117	gi28896891-VPRIMD	VIPARP466_0115-GVP466	VIPARAN5034_1982-GVPAN5034	VIPARK5030_0112-GVPK5030	gi149747755:DS180009-AAWQ00000000	VIPARAQ4037_0780-GVPAQ4037
VP0118	gi28896892-VPRIMD	VIPARP466_0116-GVP466	VIPARAN5034_1981-GVPAN5034	VIPARK5030_0113-GVPK5030	gi149747754:DS180009-AAWQ00000000	VIPARAQ4037_0779-GVPAQ4037
VP0119	gi28896893-VPRIMD	VIPARP466_0117-GVP466	VIPARAN5034_1980-GVPAN5034	VIPARK5030_0114-GVPK5030	gi149747748:DS180009-AAWQ00000000	VIPARAQ4037_0778-GVPAQ4037
VP0120	gi28896894-VPRIMD	VIPARP466_0118-GVP466	VIPARAN5034_1979-GVPAN5034	VIPARK5030_0115-GVPK5030	gi149747746:DS180009-AAWQ00000000	VIPARAQ4037_0777-GVPAQ4037
VP0121	gi28896895-VPRIMD	VIPARP466_0119-GVP466	VIPARAN5034_1978-GVPAN5034	VIPARK5030_0116-GVPK5030	gi149747750:DS180009-AAWQ00000000	VIPARAQ4037_0776-GVPAQ4037
VP0122	gi28896896-VPRIMD	VIPARP466_0121-GVP466	VIPARAN5034_1975-GVPAN5034	VIPARK5030_0118-GVPK5030	gi149747758:DS180009-AAWQ00000000	VIPARAQ4037_0774-GVPAQ4037
VP0123	gi28896897-VPRIMD	VIPARP466_0122-GVP466	VIPARAN5034_1974-GVPAN5034	VIPARK5030_0119-GVPK5030	gi149747761:DS180009-AAWQ00000000	VIPARAQ4037_0773-GVPAQ4037
VP0124	gi28896898-VPRIMD	VIPARP466_0123-GVP466	VIPARAN5034_1973-GVPAN5034	VIPARK5030_0120-GVPK5030	gi149747751:DS180009-AAWQ00000000	VIPARAQ4037_0772-GVPAQ4037
VP0125	gi28896899-VPRIMD	VIPARP466_0124-GVP466	VIPARAN5034_1972-GVPAN5034	VIPARK5030_0121-GVPK5030	gi149747742:DS180009-AAWQ00000000	VIPARAQ4037_0771-GVPAQ4037
VP0126	gi28896900-VPRIMD	VIPARP466_0125-GVP466	VIPARAN5034_1971-GVPAN5034	VIPARK5030_0122-GVPK5030	gi149747744:DS180009-AAWQ00000000	VIPARAQ4037_0770-GVPAQ4037
VP0127	gi28896901-VPRIMD	VIPARP466_0127-GVP466	VIPARAN5034_1969-GVPAN5034	VIPARK5030_0124-GVPK5030	gi149747740:DS180009-AAWQ00000000	VIPARAQ4037_0768-GVPAQ4037
VP0128	gi28896902-VPRIMD	VIPARP466_0126-GVP466	VIPARAN5034_1970-GVPAN5034	VIPARK5030_0123-GVPK5030	gi149746665:DS180334-AAWQ00000000	VIPARAQ4037_0769-GVPAQ4037
VP0129	gi28896903-VPRIMD	VIPARP466_0128-GVP466	VIPARAN5034_1968-GVPAN5034	VIPARK5030_0125-GVPK5030	gi149746664:DS180334-AAWQ00000000	VIPARAQ4037_0767-GVPAQ4037
VP0130	gi28896904-VPRIMD	VIPARP466_0129-GVP466	VIPARAN5034_1967-GVPAN5034	VIPARK5030_0126-GVPK5030	gi149746662:DS180334-AAWQ00000000	VIPARAQ4037_0766-GVPAQ4037
VP0131	gi28896905-VPRIMD	VIPARP466_0130-GVP466	VIPARAN5034_1966-GVPAN5034	VIPARK5030_0127-GVPK5030	gi149746667:DS180334-AAWQ00000000	VIPARAQ4037_0765-GVPAQ4037
VP0132	gi28896906-VPRIMD	VIPARP466_0131-GVP466	VIPARAN5034_1965-GVPAN5034	VIPARK5030_0128-GVPK5030	gi149746663:DS180334-AAWQ00000000	VIPARAQ4037_0764-GVPAQ4037
VP0133	gi28896907-VPRIMD	VIPARP466_0132-GVP466	VIPARAN5034_1964-GVPAN5034	VIPARK5030_0129-GVPK5030	----------	VIPARAQ4037_0763-GVPAQ4037
VP0134	gi28896908-VPRIMD	VIPARP466_0133-GVP466	VIPARAN5034_1963-GVPAN5034	VIPARK5030_0130-GVPK5030	gi149746468:DS180310-AAWQ00000000	VIPARAQ4037_0762-GVPAQ4037
VP0135	gi28896909-VPRIMD	VIPARP466_0134-GVP466	VIPARAN5034_1962-GVPAN5034	VIPARK5030_0131-GVPK5030	gi149746472:DS180310-AAWQ00000000	VIPARAQ4037_0761-GVPAQ4037
VP0136	gi28896910-VPRIMD	VIPARP466_0135-GVP466	VIPARAN5034_1961-GVPAN5034	VIPARK5030_0132-GVPK5030	gi149746473:DS180310-AAWQ00000000	VIPARAQ4037_0760-GVPAQ4037
VP0137	gi28896911-VPRIMD	VIPARP466_0136-GVP466	VIPARAN5034_1960-GVPAN5034	VIPARK5030_0133-GVPK5030	gi149746470:DS180310-AAWQ00000000	VIPARAQ4037_0759-GVPAQ4037
VP0138	gi28896912-VPRIMD	VIPARP466_0137-GVP466	VIPARAN5034_1959-GVPAN5034	VIPARK5030_0134-GVPK5030	gi149746469:DS180310-AAWQ00000000	VIPARAQ4037_0758-GVPAQ4037
VP0139	gi28896913-VPRIMD	VIPARP466_0138-GVP466	VIPARAN5034_1958-GVPAN5034	VIPARK5030_0135-GVPK5030	gi149746471:DS180310-AAWQ00000000	VIPARAQ4037_0757-GVPAQ4037
VP0140	gi28896914-VPRIMD	VIPARP466_0139-GVP466	VIPARAN5034_1957-GVPAN5034	VIPARK5030_0136-GVPK5030	----------	VIPARAQ4037_0756-GVPAQ4037
VP0141	gi28896915-VPRIMD	VIPARP466_0140-GVP466	VIPARAN5034_1956-GVPAN5034	VIPARK5030_0137-GVPK5030	gi149748743:DS180127-AAWQ00000000	VIPARAQ4037_0755-GVPAQ4037
VP0142	gi28896916-VPRIMD	VIPARP466_0141-GVP466	VIPARAN5034_1955-GVPAN5034	VIPARK5030_0138-GVPK5030	gi149748724:DS180127-AAWQ00000000	VIPARAQ4037_0754-GVPAQ4037
VP0143	gi28896917-VPRIMD	VIPARP466_0142-GVP466	VIPARAN5034_1954-GVPAN5034	VIPARK5030_0139-GVPK5030	gi149748748:DS180127-AAWQ00000000	VIPARAQ4037_0753-GVPAQ4037
VP0144	gi28896918-VPRIMD	VIPARP466_0143-GVP466	VIPARAN5034_1953-GVPAN5034	VIPARK5030_0140-GVPK5030	gi149748739:DS180127-AAWQ00000000	VIPARAQ4037_0752-GVPAQ4037
VP0145	gi28896919-VPRIMD	VIPARP466_0144-GVP466	VIPARAN5034_1952-GVPAN5034	VIPARK5030_0141-GVPK5030	gi149748753:DS180127-AAWQ00000000	VIPARAQ4037_0751-GVPAQ4037
VP0146	gi28896920-VPRIMD	VIPARP466_0145-GVP466	VIPARAN5034_1951-GVPAN5034	VIPARK5030_0142-GVPK5030	gi149748734:DS180127-AAWQ00000000	VIPARAQ4037_0750-GVPAQ4037
VP0147	gi28896921-VPRIMD	VIPARP466_0146-GVP466	VIPARAN5034_1950-GVPAN5034	VIPARK5030_0143-GVPK5030	gi149748746:DS180127-AAWQ00000000	VIPARAQ4037_0749-GVPAQ4037
VP0148	gi28896922-VPRIMD	VIPARP466_0147-GVP466	VIPARAN5034_1949-GVPAN5034	VIPARK5030_0144-GVPK5030	gi149748727:DS180127-AAWQ00000000	VIPARAQ4037_0748-GVPAQ4037
VP0149	gi28896923-VPRIMD	VIPARP466_0148-GVP466	VIPARAN5034_1948-GVPAN5034	VIPARK5030_0145-GVPK5030	gi149748761:DS180127-AAWQ00000000	VIPARAQ4037_0747-GVPAQ4037
VP0150	gi28896924-VPRIMD	VIPARP466_0149-GVP466	VIPARAN5034_1947-GVPAN5034	VIPARK5030_0146-GVPK5030	gi149748735:DS180127-AAWQ00000000	VIPARAQ4037_0746-GVPAQ4037
VP0151	gi28896925-VPRIMD	VIPARP466_0150-GVP466	VIPARAN5034_1946-GVPAN5034	VIPARK5030_0147-GVPK5030	gi149748752:DS180127-AAWQ00000000	VIPARAQ4037_0745-GVPAQ4037
VP0152	gi28896926-VPRIMD	VIPARP466_0151-GVP466	VIPARAN5034_1945-GVPAN5034	VIPARK5030_0148-GVPK5030	gi149748738:DS180127-AAWQ00000000	VIPARAQ4037_0744-GVPAQ4037
VP0153	gi28896927-VPRIMD	VIPARP466_0152-GVP466	VIPARAN5034_1944-GVPAN5034	VIPARK5030_0149-GVPK5030	gi149748758:DS180127-AAWQ00000000	VIPARAQ4037_0743-GVPAQ4037
VP0154	gi28896928-VPRIMD	VIPARP466_0153-GVP466	VIPARAN5034_1943-GVPAN5034	VIPARK5030_0150-GVPK5030	gi149748757:DS180127-AAWQ00000000	VIPARAQ4037_0742-GVPAQ4037
VP0155	gi28896929-VPRIMD	VIPARP466_0154-GVP466	VIPARAN5034_1942-GVPAN5034	VIPARK5030_0151-GVPK5030	gi149748751:DS180127-AAWQ00000000	VIPARAQ4037_0741-GVPAQ4037
VP0156	gi28896930-VPRIMD	VIPARP466_0155-GVP466	VIPARAN5034_1941-GVPAN5034	VIPARK5030_0152-GVPK5030	gi149748747:DS180127-AAWQ00000000	VIPARAQ4037_0740-GVPAQ4037
VP0157	gi28896931-VPRIMD	VIPARP466_0156-GVP466	VIPARAN5034_1939-GVPAN5034	VIPARK5030_0154-GVPK5030	gi149748755:DS180127-AAWQ00000000	VIPARAQ4037_0739-GVPAQ4037
VP0158	gi28896932-VPRIMD	VIPARP466_0157-GVP466	VIPARAN5034_1938-GVPAN5034	VIPARK5030_0155-GVPK5030	gi149748733:DS180127-AAWQ00000000	VIPARAQ4037_0738-GVPAQ4037
VP0159	gi28896933-VPRIMD	VIPARP466_0158-GVP466	VIPARAN5034_1937-GVPAN5034	VIPARK5030_0156-GVPK5030	gi149748750:DS180127-AAWQ00000000	VIPARAQ4037_0737-GVPAQ4037
VP0160	gi28896934-VPRIMD	VIPARP466_0159-GVP466	VIPARAN5034_1936-GVPAN5034	VIPARK5030_0157-GVPK5030	gi149748749:DS180127-AAWQ00000000	VIPARAQ4037_0736-GVPAQ4037
VP0161	gi28896935-VPRIMD	VIPARP466_0160-GVP466	VIPARAN5034_1935-GVPAN5034	VIPARK5030_0158-GVPK5030	gi149748736:DS180127-AAWQ00000000	VIPARAQ4037_0735-GVPAQ4037
VP0162	gi28896936-VPRIMD	VIPARP466_0161-GVP466	VIPARAN5034_1934-GVPAN5034	VIPARK5030_0159-GVPK5030	gi149748740:DS180127-AAWQ00000000	VIPARAQ4037_0734-GVPAQ4037
VP0163	gi28896937-VPRIMD	VIPARP466_0162-GVP466	VIPARAN5034_1933-GVPAN5034	VIPARK5030_0160-GVPK5030	gi149748726:DS180127-AAWQ00000000	VIPARAQ4037_0733-GVPAQ4037
VP0164	gi28896938-VPRIMD	VIPARP466_0163-GVP466	VIPARAN5034_1932-GVPAN5034	VIPARK5030_0161-GVPK5030	gi149748728:DS180127-AAWQ00000000	VIPARAQ4037_0732-GVPAQ4037
VP0165	gi28896939-VPRIMD	VIPARP466_0164-GVP466	VIPARAN5034_1931-GVPAN5034	VIPARK5030_0162-GVPK5030	gi149748725:DS180127-AAWQ00000000	VIPARAQ4037_0731-GVPAQ4037
VP0166	gi28896940-VPRIMD	VIPARP466_0165-GVP466	VIPARAN5034_1930-GVPAN5034	VIPARK5030_0163-GVPK5030	gi149748744:DS180127-AAWQ00000000	VIPARAQ4037_0730-GVPAQ4037
VP0167	gi28896941-VPRIMD	VIPARP466_0166-GVP466	VIPARAN5034_1929-GVPAN5034	VIPARK5030_0164-GVPK5030	gi149748754:DS180127-AAWQ00000000	VIPARAQ4037_0729-GVPAQ4037
VP0168	gi28896942-VPRIMD	VIPARP466_0167-GVP466	VIPARAN5034_1928-GVPAN5034	VIPARK5030_0165-GVPK5030	gi149748741:DS180127-AAWQ00000000	VIPARAQ4037_0728-GVPAQ4037
VP0169	gi28896943-VPRIMD	----------	----------	----------	----------	----------
VP0170	gi28896944-VPRIMD	VIPARP466_0168-GVP466	VIPARAN5034_1927-GVPAN5034	VIPARK5030_0166-GVPK5030	gi149748742:DS180127-AAWQ00000000	VIPARAQ4037_0727-GVPAQ4037
VP0171	gi28896945-VPRIMD	VIPARP466_0169-GVP466	VIPARAN5034_1926-GVPAN5034	VIPARK5030_0167-GVPK5030	gi149748759:DS180127-AAWQ00000000	VIPARAQ4037_0726-GVPAQ4037
VP0172	gi28896946-VPRIMD	VIPARP466_0170-GVP466	VIPARAN5034_1925-GVPAN5034	VIPARK5030_0168-GVPK5030	gi149748737:DS180127-AAWQ00000000	VIPARAQ4037_0725-GVPAQ4037
VP0173	gi28896947-VPRIMD	VIPARP466_0171-GVP466	VIPARAN5034_1924-GVPAN5034	VIPARK5030_0169-GVPK5030	gi149748723:DS180127-AAWQ00000000	VIPARAQ4037_0724-GVPAQ4037
VP0174	gi28896948-VPRIMD	VIPARP466_0172-GVP466	VIPARAN5034_1923-GVPAN5034	VIPARK5030_0170-GVPK5030	gi149748729:DS180127-AAWQ00000000	VIPARAQ4037_0723-GVPAQ4037
VP0175	gi28896949-VPRIMD	VIPARP466_0173-GVP466	VIPARAN5034_1922-GVPAN5034	VIPARK5030_0171-GVPK5030	gi149748731:DS180127-AAWQ00000000	VIPARAQ4037_0722-GVPAQ4037
VP0176	gi28896950-VPRIMD	VIPARP466_0174-GVP466	VIPARAN5034_1921-GVPAN5034	VIPARK5030_0172-GVPK5030	gi149748745:DS180127-AAWQ00000000	VIPARAQ4037_0721-GVPAQ4037
VP0177	gi28896951-VPRIMD	VIPARP466_0175-GVP466	VIPARAN5034_1920-GVPAN5034	VIPARK5030_0173-GVPK5030	gi149748756:DS180127-AAWQ00000000	VIPARAQ4037_0720-GVPAQ4037
VP0178	gi28896952-VPRIMD	VIPARP466_0176-GVP466	VIPARAN5034_1919-GVPAN5034	VIPARK5030_0174-GVPK5030	gi149748730:DS180127-AAWQ00000000	VIPARAQ4037_0719-GVPAQ4037
VP0179	gi28896953-VPRIMD	VIPARP466_0177-GVP466	VIPARAN5034_1918-GVPAN5034	VIPARK5030_0175-GVPK5030	gi149748732:DS180127-AAWQ00000000	VIPARAQ4037_0718-GVPAQ4037
VP0180	gi28896954-VPRIMD	VIPARP466_0178-GVP466	VIPARAN5034_1917-GVPAN5034	VIPARK5030_0176-GVPK5030	----------	VIPARAQ4037_0717-GVPAQ4037
VP0181	gi28896955-VPRIMD	VIPARP466_0179-GVP466	VIPARAN5034_1916-GVPAN5034	----------	----------	VIPARAQ4037_0716-GVPAQ4037
VP0182	gi28896956-VPRIMD	----------	----------	----------	----------	----------
VP0183	gi28896957-VPRIMD	VIPARP466_0180-GVP466	VIPARAN5034_1915-GVPAN5034	VIPARK5030_0179-GVPK5030	----------	----------
VP0184	gi28896958-VPRIMD	VIPARP466_0181-GVP466	VIPARAN5034_1914-GVPAN5034	VIPARK5030_0180-GVPK5030	----------	VIPARAQ4037_0713-GVPAQ4037
VP0185	gi28896959-VPRIMD	VIPARP466_0183-GVP466	VIPARAN5034_1913-GVPAN5034	VIPARK5030_0181-GVPK5030	----------	VIPARAQ4037_0712-GVPAQ4037
VP0186	gi28896960-VPRIMD	VIPARP466_0184-GVP466	VIPARAN5034_1912-GVPAN5034	VIPARK5030_0182-GVPK5030	gi149746509:DS180275-AAWQ00000000	VIPARAQ4037_0711-GVPAQ4037
VP0187	gi28896961-VPRIMD	VIPARP466_0185-GVP466	VIPARAN5034_1911-GVPAN5034	VIPARK5030_0183-GVPK5030	gi149746506:DS180275-AAWQ00000000	VIPARAQ4037_0710-GVPAQ4037
VP0188	gi28896962-VPRIMD	VIPARP466_0186-GVP466	VIPARAN5034_1910-GVPAN5034	VIPARK5030_0184-GVPK5030	gi149746508:DS180275-AAWQ00000000	VIPARAQ4037_0709-GVPAQ4037
VP0189	gi28896963-VPRIMD	VIPARP466_0187-GVP466	VIPARAN5034_1909-GVPAN5034	VIPARK5030_0185-GVPK5030	gi149746507:DS180275-AAWQ00000000	VIPARAQ4037_0708-GVPAQ4037
VP0190	gi28896964-VPRIMD	VIPARP466_0188-GVP466	VIPARAN5034_1908-GVPAN5034	VIPARK5030_0186-GVPK5030	gi149746511:DS180275-AAWQ00000000	VIPARAQ4037_0707-GVPAQ4037
VP0191	gi28896965-VPRIMD	VIPARP466_0189-GVP466	VIPARAN5034_1907-GVPAN5034	VIPARK5030_0187-GVPK5030	gi149746510:DS180275-AAWQ00000000	VIPARAQ4037_0706-GVPAQ4037
VP0192	gi28896966-VPRIMD	VIPARP466_0190-GVP466	VIPARAN5034_1906-GVPAN5034	VIPARK5030_0188-GVPK5030	gi149746888:DS180155-AAWQ00000000	VIPARAQ4037_0705-GVPAQ4037
VP0193	gi28896967-VPRIMD	VIPARP466_0191-GVP466	VIPARAN5034_1905-GVPAN5034	VIPARK5030_0189-GVPK5030	gi149746896:DS180155-AAWQ00000000	VIPARAQ4037_0704-GVPAQ4037
VP0194	gi28896968-VPRIMD	VIPARP466_0192-GVP466	VIPARAN5034_1904-GVPAN5034	VIPARK5030_0190-GVPK5030	gi149746893:DS180155-AAWQ00000000	VIPARAQ4037_0703-GVPAQ4037
VP0195	gi28896969-VPRIMD	VIPARP466_0193-GVP466	VIPARAN5034_1903-GVPAN5034	VIPARK5030_0191-GVPK5030	gi149746887:DS180155-AAWQ00000000	VIPARAQ4037_0702-GVPAQ4037
VP0196	gi28896970-VPRIMD	VIPARP466_0194-GVP466	VIPARAN5034_1902-GVPAN5034	VIPARK5030_0192-GVPK5030	gi149746898:DS180155-AAWQ00000000	VIPARAQ4037_0701-GVPAQ4037
VP0197	gi28896971-VPRIMD	VIPARP466_0195-GVP466	----------	VIPARK5030_0193-GVPK5030	gi149746895:DS180155-AAWQ00000000	VIPARAQ4037_0700-GVPAQ4037
VP0198	gi28896972-VPRIMD	VIPARP466_0196-GVP466	----------	VIPARK5030_0194-GVPK5030	gi149746897:DS180155-AAWQ00000000	VIPARAQ4037_0699-GVPAQ4037
VP0199	gi28896973-VPRIMD	VIPARP466_0197-GVP466	----------	VIPARK5030_0195-GVPK5030	gi149746889:DS180155-AAWQ00000000	VIPARAQ4037_0698-GVPAQ4037
VP0200	gi28896974-VPRIMD	VIPARP466_0198-GVP466	----------	VIPARK5030_0196-GVPK5030	gi149746891:DS180155-AAWQ00000000	VIPARAQ4037_0697-GVPAQ4037
VP0201	gi28896975-VPRIMD	VIPARP466_0199-GVP466	----------	VIPARK5030_0197-GVPK5030	gi149746890:DS180155-AAWQ00000000	VIPARAQ4037_0696-GVPAQ4037
VP0202	gi28896976-VPRIMD	VIPARP466_0200-GVP466	----------	VIPARK5030_0198-GVPK5030	gi149746892:DS180155-AAWQ00000000	VIPARAQ4037_0695-GVPAQ4037
VP0203	gi28896977-VPRIMD	VIPARP466_0201-GVP466	----------	VIPARK5030_0199-GVPK5030	gi149746894:DS180155-AAWQ00000000	VIPARAQ4037_0694-GVPAQ4037
VP0204	gi28896978-VPRIMD	VIPARP466_0202-GVP466	----------	VIPARK5030_0200-GVPK5030	----------	VIPARAQ4037_0693-GVPAQ4037
VP0205	gi28896979-VPRIMD	VIPARP466_0203-GVP466	----------	VIPARK5030_0201-GVPK5030	gi149746999:DS180459-AAWQ00000000	VIPARAQ4037_0692-GVPAQ4037
VP0206	gi28896980-VPRIMD	VIPARP466_0204-GVP466	----------	VIPARK5030_0202-GVPK5030	gi149747003:DS180459-AAWQ00000000	----------
VP0207	gi28896981-VPRIMD	VIPARP466_0205-GVP466	----------	VIPARK5030_0203-GVPK5030	gi149747010:DS180459-AAWQ00000000	VIPARAQ4037_0688-GVPAQ4037
VP0208	gi28896982-VPRIMD	VIPARP466_0206-GVP466	----------	VIPARK5030_0204-GVPK5030	gi149746998:DS180459-AAWQ00000000	VIPARAQ4037_0687-GVPAQ4037
VP0209	gi28896983-VPRIMD	VIPARP466_0207-GVP466	----------	VIPARK5030_0205-GVPK5030	gi149747006:DS180459-AAWQ00000000	VIPARAQ4037_0686-GVPAQ4037
VP0210	gi28896984-VPRIMD	VIPARP466_0208-GVP466	VIPARAN5034_1885-GVPAN5034	VIPARK5030_0206-GVPK5030	gi149747008:DS180459-AAWQ00000000	VIPARAQ4037_0685-GVPAQ4037
VP0211	gi28896985-VPRIMD	VIPARP466_0209-GVP466	VIPARAN5034_1888-GVPAN5034	VIPARK5030_0207-GVPK5030	gi149747009:DS180459-AAWQ00000000	VIPARAQ4037_0684-GVPAQ4037
VP0212	gi28896986-VPRIMD	VIPARP466_0210-GVP466	VIPARAN5034_1886-GVPAN5034	VIPARK5030_0208-GVPK5030	gi149747005:DS180459-AAWQ00000000	VIPARAQ4037_0683-GVPAQ4037
VP0213	gi28896987-VPRIMD	VIPARP466_0211-GVP466	VIPARAN5034_1884-GVPAN5034	VIPARK5030_0209-GVPK5030	gi149747004:DS180459-AAWQ00000000	VIPARAQ4037_0682-GVPAQ4037
VP0214	gi28896988-VPRIMD	VIPARP466_0212-GVP466	VIPARAN5034_1883-GVPAN5034	VIPARK5030_0210-GVPK5030	gi149747001:DS180459-AAWQ00000000	VIPARAQ4037_0681-GVPAQ4037
VP0215	gi28896989-VPRIMD	VIPARP466_0213-GVP466	VIPARAN5034_1882-GVPAN5034	VIPARK5030_0211-GVPK5030	gi149747000:DS180459-AAWQ00000000	VIPARAQ4037_0680-GVPAQ4037
VP0216	gi28896990-VPRIMD	VIPARP466_0214-GVP466	VIPARAN5034_1881-GVPAN5034	VIPARK5030_0213-GVPK5030	gi149747002:DS180459-AAWQ00000000	VIPARAQ4037_0679-GVPAQ4037
VP0217	gi28896991-VPRIMD	VIPARP466_0215-GVP466	VIPARAN5034_1880-GVPAN5034	VIPARK5030_0214-GVPK5030	gi149747007:DS180459-AAWQ00000000	VIPARAQ4037_0678-GVPAQ4037
VP0218	gi28896992-VPRIMD	VIPARP466_0216-GVP466	VIPARAN5034_1879-GVPAN5034	VIPARK5030_0215-GVPK5030	----------	VIPARAQ4037_0677-GVPAQ4037
VP0219	gi28896993-VPRIMD	VIPARP466_0217-GVP466	VIPARAN5034_1878-GVPAN5034	VIPARK5030_0216-GVPK5030	----------	VIPARAQ4037_0676-GVPAQ4037
VP0220	gi28896994-VPRIMD	VIPARP466_0218-GVP466	VIPARAN5034_1877-GVPAN5034	VIPARK5030_0218-GVPK5030	gi149747333:DS180274-AAWQ00000000	VIPARAQ4037_0675-GVPAQ4037
VP0221	gi28896995-VPRIMD	VIPARP466_0219-GVP466	VIPARAN5034_1876-GVPAN5034	VIPARK5030_0219-GVPK5030	gi149747335:DS180274-AAWQ00000000	VIPARAQ4037_0674-GVPAQ4037
VP0222	gi28896996-VPRIMD	VIPARP466_0220-GVP466	VIPARAN5034_1901-GVPAN5034	VIPARK5030_0220-GVPK5030	gi149747337:DS180274-AAWQ00000000	VIPARAQ4037_0673-GVPAQ4037
VP0223	gi28896997-VPRIMD	VIPARP466_0221-GVP466	VIPARAN5034_1900-GVPAN5034	VIPARK5030_0221-GVPK5030	gi149747328:DS180274-AAWQ00000000	VIPARAQ4037_0672-GVPAQ4037
VP0224	gi28896998-VPRIMD	VIPARP466_0222-GVP466	----------	VIPARK5030_0222-GVPK5030	gi149747339:DS180274-AAWQ00000000	VIPARAQ4037_0671-GVPAQ4037
VP0225	gi28896999-VPRIMD	VIPARP466_0223-GVP466	----------	VIPARK5030_0223-GVPK5030	gi149747326:DS180274-AAWQ00000000	VIPARAQ4037_0670-GVPAQ4037
VP0226	gi28897000-VPRIMD	VIPARP466_0224-GVP466	----------	VIPARK5030_0224-GVPK5030	gi149747329:DS180274-AAWQ00000000	VIPARAQ4037_0669-GVPAQ4037
VP0227	gi28897001-VPRIMD	VIPARP466_0225-GVP466	----------	VIPARK5030_0225-GVPK5030	gi149747325:DS180274-AAWQ00000000	VIPARAQ4037_0668-GVPAQ4037
VP0228	gi28897002-VPRIMD	VIPARP466_0226-GVP466	----------	VIPARK5030_0226-GVPK5030	gi149747332:DS180274-AAWQ00000000	VIPARAQ4037_0667-GVPAQ4037
VP0229	gi28897003-VPRIMD	VIPARP466_0227-GVP466	----------	VIPARK5030_0227-GVPK5030	gi149747334:DS180274-AAWQ00000000	VIPARAQ4037_0666-GVPAQ4037
VP0230	gi28897004-VPRIMD	VIPARP466_0228-GVP466	----------	VIPARK5030_0228-GVPK5030	gi149747322:DS180274-AAWQ00000000	VIPARAQ4037_0665-GVPAQ4037
VP0231	gi28897005-VPRIMD	VIPARP466_0229-GVP466	----------	VIPARK5030_0229-GVPK5030	gi149747331:DS180274-AAWQ00000000	VIPARAQ4037_0664-GVPAQ4037
VP0232	gi28897006-VPRIMD	VIPARP466_0230-GVP466	----------	VIPARK5030_0230-GVPK5030	gi149747330:DS180274-AAWQ00000000	VIPARAQ4037_0663-GVPAQ4037
VP0233	gi28897007-VPRIMD	VIPARP466_0231-GVP466	----------	VIPARK5030_0231-GVPK5030	gi149747327:DS180274-AAWQ00000000	VIPARAQ4037_0662-GVPAQ4037
VP0234	gi28897008-VPRIMD	VIPARP466_0232-GVP466	----------	VIPARK5030_0232-GVPK5030	gi149747336:DS180274-AAWQ00000000	VIPARAQ4037_0661-GVPAQ4037
VP0235	gi28897009-VPRIMD	VIPARP466_0233-GVP466	----------	VIPARK5030_0233-GVPK5030	gi149747338:DS180274-AAWQ00000000	VIPARAQ4037_0660-GVPAQ4037
VP0236	gi28897010-VPRIMD	VIPARP466_0234-GVP466	VIPARAN5034_1859-GVPAN5034	VIPARK5030_0234-GVPK5030	----------	VIPARAQ4037_0659-GVPAQ4037
VP0237	gi28897011-VPRIMD	VIPARP466_0235-GVP466	VIPARAN5034_1858-GVPAN5034	VIPARK5030_0235-GVPK5030	gi149746589:DS180491-AAWQ00000000	VIPARAQ4037_0658-GVPAQ4037
VP0238	gi28897012-VPRIMD	VIPARP466_0236-GVP466	----------	VIPARK5030_0236-GVPK5030	----------	VIPARAQ4037_0657-GVPAQ4037
VP0239	gi28897013-VPRIMD	VIPARP466_0237-GVP466	VIPARAN5034_1848-GVPAN5034	VIPARK5030_0237-GVPK5030	----------	VIPARAQ4037_0656-GVPAQ4037
VP0240	gi28897014-VPRIMD	VIPARP466_0238-GVP466	VIPARAN5034_1847-GVPAN5034	VIPARK5030_0238-GVPK5030	gi149746432:DS180122-AAWQ00000000	VIPARAQ4037_0655-GVPAQ4037
VP0241	gi28897015-VPRIMD	VIPARP466_0239-GVP466	VIPARAN5034_1846-GVPAN5034	VIPARK5030_0239-GVPK5030	gi149746428:DS180122-AAWQ00000000	VIPARAQ4037_0654-GVPAQ4037
VP0242	gi28897016-VPRIMD	VIPARP466_0240-GVP466	VIPARAN5034_1845-GVPAN5034	VIPARK5030_0240-GVPK5030	gi149746429:DS180122-AAWQ00000000	VIPARAQ4037_0653-GVPAQ4037
VP0243	gi28897017-VPRIMD	VIPARP466_0241-GVP466	VIPARAN5034_1844-GVPAN5034	VIPARK5030_0241-GVPK5030	gi149746431:DS180122-AAWQ00000000	VIPARAQ4037_0652-GVPAQ4037
VP0244	gi28897018-VPRIMD	VIPARP466_0242-GVP466	VIPARAN5034_1843-GVPAN5034	VIPARK5030_0242-GVPK5030	gi149746427:DS180122-AAWQ00000000	VIPARAQ4037_0651-GVPAQ4037
VP0245	gi28897019-VPRIMD	----------	----------	----------	----------	----------
VP0246	gi28897020-VPRIMD	VIPARP466_0243-GVP466	VIPARAN5034_1840-GVPAN5034	VIPARK5030_0243-GVPK5030	----------	----------
VP0247	gi28897021-VPRIMD	VIPARP466_0244-GVP466	VIPARAN5034_1839-GVPAN5034	VIPARK5030_0244-GVPK5030	gi149746138:DS180032-AAWQ00000000	VIPARAQ4037_0649-GVPAQ4037
VP0248	gi28897022-VPRIMD	VIPARP466_0245-GVP466	VIPARAN5034_1838-GVPAN5034	VIPARK5030_0245-GVPK5030	gi149746141:DS180032-AAWQ00000000	VIPARAQ4037_0648-GVPAQ4037
VP0249	gi28897023-VPRIMD	VIPARP466_0246-GVP466	VIPARAN5034_1829-GVPAN5034	VIPARK5030_0246-GVPK5030	gi149746140:DS180032-AAWQ00000000	VIPARAQ4037_0647-GVPAQ4037
VP0250	gi28897024-VPRIMD	VIPARP466_0247-GVP466	VIPARAN5034_1828-GVPAN5034	VIPARK5030_0247-GVPK5030	gi149746139:DS180032-AAWQ00000000	VIPARAQ4037_0646-GVPAQ4037
VP0251	gi28897025-VPRIMD	VIPARP466_0248-GVP466	VIPARAN5034_1827-GVPAN5034	VIPARK5030_0248-GVPK5030	----------	VIPARAQ4037_0645-GVPAQ4037
VP0252	gi28897026-VPRIMD	VIPARP466_0249-GVP466	VIPARAN5034_1826-GVPAN5034	VIPARK5030_0249-GVPK5030	gi149750018:DS180284-AAWQ00000000	VIPARAQ4037_0644-GVPAQ4037
VP0253	gi28897027-VPRIMD	VIPARP466_0250-GVP466	VIPARAN5034_1825-GVPAN5034	VIPARK5030_0250-GVPK5030	----------	VIPARAQ4037_0643-GVPAQ4037
VP0254	gi28897028-VPRIMD	----------	----------	----------	----------	----------
VP0255	gi28897029-VPRIMD	VIPARP466_0251-GVP466	VIPARAN5034_1824-GVPAN5034	VIPARK5030_0251-GVPK5030	gi149745932:DS180032-AAWQ00000000	VIPARAQ4037_0642-GVPAQ4037
VP0256	gi28897030-VPRIMD	VIPARP466_0252-GVP466	VIPARAN5034_1823-GVPAN5034	VIPARK5030_0252-GVPK5030	----------	VIPARAQ4037_0641-GVPAQ4037
VP0257	gi28897031-VPRIMD	VIPARP466_0253-GVP466	VIPARAN5034_1822-GVPAN5034	VIPARK5030_0253-GVPK5030	----------	VIPARAQ4037_0640-GVPAQ4037
VP0258	gi28897032-VPRIMD	VIPARP466_0254-GVP466	VIPARAN5034_1821-GVPAN5034	----------	----------	VIPARAQ4037_0639-GVPAQ4037
VP0259	gi28897033-VPRIMD	VIPARP466_0255-GVP466	VIPARAN5034_1820-GVPAN5034	VIPARK5030_0254-GVPK5030	----------	VIPARAQ4037_0638-GVPAQ4037
VP0260	gi28897034-VPRIMD	----------	VIPARAN5034_1819-GVPAN5034	VIPARK5030_0255-GVPK5030	----------	----------
VP0261	gi28897035-VPRIMD	VIPARP466_0258-GVP466	VIPARAN5034_1818-GVPAN5034	VIPARK5030_0256-GVPK5030	----------	----------
VP0262	gi28897036-VPRIMD	VIPARP466_0259-GVP466	VIPARAN5034_1817-GVPAN5034	VIPARK5030_0257-GVPK5030	----------	----------
VP0263	gi28897037-VPRIMD	VIPARP466_0260-GVP466	VIPARAN5034_1816-GVPAN5034	VIPARK5030_0258-GVPK5030	----------	VIPARAQ4037_0635-GVPAQ4037
VP0264	gi28897038-VPRIMD	VIPARP466_0261-GVP466	VIPARAN5034_1815-GVPAN5034	VIPARK5030_0259-GVPK5030	----------	----------
VP0265	gi28897039-VPRIMD	VIPARP466_0262-GVP466	VIPARAN5034_1814-GVPAN5034	VIPARK5030_0260-GVPK5030	----------	VIPARAQ4037_0633-GVPAQ4037
VP0266	gi28897040-VPRIMD	----------	VIPARAN5034_1813-GVPAN5034	VIPARK5030_0261-GVPK5030	----------	VIPARAQ4037_0632-GVPAQ4037
VP0267	gi28897041-VPRIMD	----------	VIPARAN5034_1812-GVPAN5034	VIPARK5030_0262-GVPK5030	----------	----------
VP0268	gi28897042-VPRIMD	----------	VIPARAN5034_1811-GVPAN5034	----------	----------	VIPARAQ4037_0631-GVPAQ4037
VP0269	gi28897043-VPRIMD	VIPARP466_0264-GVP466	VIPARAN5034_1810-GVPAN5034	VIPARK5030_0264-GVPK5030	----------	VIPARAQ4037_0630-GVPAQ4037
VP0270	gi28897044-VPRIMD	VIPARP466_0265-GVP466	VIPARAN5034_1809-GVPAN5034	----------	----------	----------
VP0271	gi28897045-VPRIMD	VIPARP466_0266-GVP466	VIPARAN5034_1808-GVPAN5034	----------	----------	----------
VP0272	gi28897046-VPRIMD	----------	VIPARAN5034_1807-GVPAN5034	VIPARK5030_0265-GVPK5030	----------	VIPARAQ4037_0628-GVPAQ4037
VP0273	gi28897047-VPRIMD	VIPARP466_0268-GVP466	VIPARAN5034_1806-GVPAN5034	VIPARK5030_0266-GVPK5030	----------	VIPARAQ4037_0627-GVPAQ4037
VP0274	gi28897048-VPRIMD	VIPARP466_0269-GVP466	VIPARAN5034_1805-GVPAN5034	VIPARK5030_0267-GVPK5030	----------	VIPARAQ4037_0626-GVPAQ4037
VP0275	gi28897049-VPRIMD	VIPARP466_0270-GVP466	VIPARAN5034_1804-GVPAN5034	VIPARK5030_0268-GVPK5030	----------	VIPARAQ4037_0625-GVPAQ4037
VP0276	gi28897050-VPRIMD	VIPARP466_0271-GVP466	VIPARAN5034_1803-GVPAN5034	VIPARK5030_0269-GVPK5030	----------	VIPARAQ4037_0624-GVPAQ4037
VP0277	gi28897051-VPRIMD	VIPARP466_0272-GVP466	VIPARAN5034_1802-GVPAN5034	----------	----------	VIPARAQ4037_0623-GVPAQ4037
VP0278	gi28897052-VPRIMD	VIPARP466_0273-GVP466	VIPARAN5034_1801-GVPAN5034	VIPARK5030_0273-GVPK5030	----------	VIPARAQ4037_0622-GVPAQ4037
VP0279	gi28897053-VPRIMD	----------	VIPARAN5034_1799-GVPAN5034	VIPARK5030_0275-GVPK5030	----------	VIPARAQ4037_0620-GVPAQ4037
VP0280	gi28897054-VPRIMD	VIPARP466_0275-GVP466	VIPARAN5034_1798-GVPAN5034	VIPARK5030_0276-GVPK5030	----------	VIPARAQ4037_0619-GVPAQ4037
VP0281	gi28897055-VPRIMD	VIPARP466_0276-GVP466	VIPARAN5034_1797-GVPAN5034	----------	----------	VIPARAQ4037_0618-GVPAQ4037
VP0282	gi28897056-VPRIMD	VIPARP466_0277-GVP466	VIPARAN5034_1796-GVPAN5034	VIPARK5030_0278-GVPK5030	----------	----------
VP0283	gi28897057-VPRIMD	----------	VIPARAN5034_1795-GVPAN5034	----------	----------	----------
VP0284	gi28897058-VPRIMD	----------	VIPARAN5034_1794-GVPAN5034	----------	----------	VIPARAQ4037_0615-GVPAQ4037
VP0285	gi28897059-VPRIMD	VIPARP466_0278-GVP466	VIPARAN5034_1793-GVPAN5034	VIPARK5030_0277-GVPK5030	gi149748686:DS179920-AAWQ00000000	VIPARAQ4037_0614-GVPAQ4037
VP0286	gi28897060-VPRIMD	VIPARP466_0280-GVP466	VIPARAN5034_1791-GVPAN5034	VIPARK5030_0279-GVPK5030	gi149748687:DS179920-AAWQ00000000	VIPARAQ4037_0613-GVPAQ4037
VP0287	gi28897061-VPRIMD	VIPARP466_0281-GVP466	VIPARAN5034_1790-GVPAN5034	VIPARK5030_0280-GVPK5030	gi149748710:DS179920-AAWQ00000000	VIPARAQ4037_0612-GVPAQ4037
VP0288	gi28897062-VPRIMD	VIPARP466_0282-GVP466	VIPARAN5034_1789-GVPAN5034	VIPARK5030_0281-GVPK5030	gi149748714:DS179920-AAWQ00000000	VIPARAQ4037_0611-GVPAQ4037
VP0289	gi28897063-VPRIMD	VIPARP466_0283-GVP466	VIPARAN5034_1788-GVPAN5034	VIPARK5030_0282-GVPK5030	gi149748708:DS179920-AAWQ00000000	VIPARAQ4037_0610-GVPAQ4037
VP0290	gi28897064-VPRIMD	VIPARP466_0284-GVP466	VIPARAN5034_1787-GVPAN5034	VIPARK5030_0283-GVPK5030	gi149748695:DS179920-AAWQ00000000	VIPARAQ4037_0609-GVPAQ4037
VP0291	gi28897065-VPRIMD	VIPARP466_0285-GVP466	VIPARAN5034_1786-GVPAN5034	VIPARK5030_0284-GVPK5030	gi149748688:DS179920-AAWQ00000000	VIPARAQ4037_0608-GVPAQ4037
VP0292	gi28897066-VPRIMD	VIPARP466_0286-GVP466	VIPARAN5034_1785-GVPAN5034	VIPARK5030_0285-GVPK5030	gi149748694:DS179920-AAWQ00000000	VIPARAQ4037_0607-GVPAQ4037
VP0293	gi28897067-VPRIMD	VIPARP466_0287-GVP466	VIPARAN5034_1784-GVPAN5034	VIPARK5030_0286-GVPK5030	gi149748692:DS179920-AAWQ00000000	VIPARAQ4037_0606-GVPAQ4037
VP0294	gi28897068-VPRIMD	----------	----------	----------	----------	----------
VP0295	gi28897069-VPRIMD	VIPARP466_0288-GVP466	VIPARAN5034_1783-GVPAN5034	VIPARK5030_0287-GVPK5030	gi149748700:DS179920-AAWQ00000000	VIPARAQ4037_0605-GVPAQ4037
VP0296	gi28897070-VPRIMD	VIPARP466_0289-GVP466	VIPARAN5034_1782-GVPAN5034	VIPARK5030_0288-GVPK5030	gi149748690:DS179920-AAWQ00000000	VIPARAQ4037_0604-GVPAQ4037
VP0297	gi28897071-VPRIMD	----------	----------	----------	----------	----------
VP0298	gi28897072-VPRIMD	----------	----------	----------	----------	----------
VP0299	gi28897073-VPRIMD	VIPARP466_0291-GVP466	VIPARAN5034_1780-GVPAN5034	VIPARK5030_0290-GVPK5030	gi149748693:DS179920-AAWQ00000000	VIPARAQ4037_0602-GVPAQ4037
VP0300	gi28897074-VPRIMD	VIPARP466_0292-GVP466	VIPARAN5034_1779-GVPAN5034	VIPARK5030_0291-GVPK5030	gi149748711:DS179920-AAWQ00000000	VIPARAQ4037_0601-GVPAQ4037
VP0301	gi28897075-VPRIMD	VIPARP466_0293-GVP466	VIPARAN5034_1778-GVPAN5034	VIPARK5030_0292-GVPK5030	gi149748682:DS179920-AAWQ00000000	VIPARAQ4037_0600-GVPAQ4037
VP0302	gi28897076-VPRIMD	VIPARP466_0294-GVP466	VIPARAN5034_1777-GVPAN5034	VIPARK5030_0293-GVPK5030	gi149748701:DS179920-AAWQ00000000	VIPARAQ4037_0599-GVPAQ4037
VP0303	gi28897077-VPRIMD	----------	----------	----------	gi149748684:DS179920-AAWQ00000000	----------
VP0304	gi28897078-VPRIMD	VIPARP466_0296-GVP466	VIPARAN5034_1775-GVPAN5034	VIPARK5030_0295-GVPK5030	gi149748685:DS179920-AAWQ00000000	VIPARAQ4037_0597-GVPAQ4037
VP0305	gi28897079-VPRIMD	VIPARP466_0297-GVP466	VIPARAN5034_1774-GVPAN5034	VIPARK5030_0296-GVPK5030	gi149748699:DS179920-AAWQ00000000	VIPARAQ4037_0596-GVPAQ4037
VP0306	gi28897080-VPRIMD	VIPARP466_0298-GVP466	VIPARAN5034_1773-GVPAN5034	VIPARK5030_0297-GVPK5030	gi149748691:DS179920-AAWQ00000000	VIPARAQ4037_0595-GVPAQ4037
VP0307	gi28897081-VPRIMD	VIPARP466_0299-GVP466	VIPARAN5034_1772-GVPAN5034	VIPARK5030_0298-GVPK5030	gi149748716:DS179920-AAWQ00000000	VIPARAQ4037_0594-GVPAQ4037
VP0308	gi28897082-VPRIMD	VIPARP466_0300-GVP466	VIPARAN5034_1771-GVPAN5034	VIPARK5030_0299-GVPK5030	gi149748697:DS179920-AAWQ00000000	VIPARAQ4037_0593-GVPAQ4037
VP0309	gi28897083-VPRIMD	VIPARP466_0301-GVP466	VIPARAN5034_1770-GVPAN5034	VIPARK5030_0300-GVPK5030	gi149748705:DS179920-AAWQ00000000	VIPARAQ4037_0592-GVPAQ4037
VP0310	gi28897084-VPRIMD	VIPARP466_0302-GVP466	VIPARAN5034_1769-GVPAN5034	VIPARK5030_0301-GVPK5030	gi149748683:DS179920-AAWQ00000000	VIPARAQ4037_0591-GVPAQ4037
VP0311	gi28897085-VPRIMD	VIPARP466_0303-GVP466	VIPARAN5034_1768-GVPAN5034	VIPARK5030_0302-GVPK5030	gi149748681:DS179920-AAWQ00000000	VIPARAQ4037_0590-GVPAQ4037
VP0313	gi28897086-VPRIMD	VIPARP466_0304-GVP466	VIPARAN5034_1767-GVPAN5034	VIPARK5030_0303-GVPK5030	gi149748715:DS179920-AAWQ00000000	VIPARAQ4037_0589-GVPAQ4037
VP0312	gi28897087-VPRIMD	----------	----------	----------	----------	----------
VP0314	gi28897088-VPRIMD	VIPARP466_0305-GVP466	VIPARAN5034_1766-GVPAN5034	VIPARK5030_0304-GVPK5030	gi149748678:DS179920-AAWQ00000000	VIPARAQ4037_0588-GVPAQ4037
VP0315	gi28897089-VPRIMD	VIPARP466_0306-GVP466	VIPARAN5034_1765-GVPAN5034	VIPARK5030_0305-GVPK5030	gi149748709:DS179920-AAWQ00000000	VIPARAQ4037_0587-GVPAQ4037
VP0316	gi28897090-VPRIMD	VIPARP466_0308-GVP466	VIPARAN5034_1763-GVPAN5034	VIPARK5030_0307-GVPK5030	gi149748707:DS179920-AAWQ00000000	VIPARAQ4037_0585-GVPAQ4037
VP0317	gi28897091-VPRIMD	VIPARP466_0309-GVP466	VIPARAN5034_1762-GVPAN5034	VIPARK5030_0308-GVPK5030	gi149748706:DS179920-AAWQ00000000	VIPARAQ4037_0584-GVPAQ4037
VP0318	gi28897092-VPRIMD	VIPARP466_0310-GVP466	VIPARAN5034_1761-GVPAN5034	VIPARK5030_0309-GVPK5030	gi149748696:DS179920-AAWQ00000000	VIPARAQ4037_0583-GVPAQ4037
VP0319	gi28897093-VPRIMD	VIPARP466_0311-GVP466	VIPARAN5034_1760-GVPAN5034	VIPARK5030_0310-GVPK5030	gi149748712:DS179920-AAWQ00000000	VIPARAQ4037_0582-GVPAQ4037
VP0320	gi28897094-VPRIMD	VIPARP466_0312-GVP466	VIPARAN5034_1759-GVPAN5034	VIPARK5030_0311-GVPK5030	gi149748704:DS179920-AAWQ00000000	VIPARAQ4037_0581-GVPAQ4037
VP0321	gi28897095-VPRIMD	VIPARP466_0313-GVP466	VIPARAN5034_1758-GVPAN5034	VIPARK5030_0312-GVPK5030	gi149748689:DS179920-AAWQ00000000	VIPARAQ4037_0580-GVPAQ4037
VP0323	gi28897096-VPRIMD	VIPARP466_0314-GVP466	VIPARAN5034_1757-GVPAN5034	VIPARK5030_0313-GVPK5030	gi149748713:DS179920-AAWQ00000000	VIPARAQ4037_0579-GVPAQ4037
VP0322	gi28897097-VPRIMD	----------	----------	----------	----------	----------
VP0325	gi28897099-VPRIMD	VIPARP466_0316-GVP466	VIPARAN5034_1755-GVPAN5034	VIPARK5030_0315-GVPK5030	gi149748679:DS179920-AAWQ00000000	VIPARAQ4037_0577-GVPAQ4037
VP0326	gi28897100-VPRIMD	VIPARP466_0317-GVP466	VIPARAN5034_1754-GVPAN5034	VIPARK5030_0316-GVPK5030	gi149748703:DS179920-AAWQ00000000	VIPARAQ4037_0576-GVPAQ4037
VP0327	gi28897101-VPRIMD	VIPARP466_0318-GVP466	VIPARAN5034_1753-GVPAN5034	----------	gi149748698:DS179920-AAWQ00000000	----------
VP0328	gi28897102-VPRIMD	----------	VIPARAN5034_1752-GVPAN5034	----------	----------	----------
VP0329	gi28897103-VPRIMD	----------	VIPARAN5034_1751-GVPAN5034	----------	----------	----------
VP0330	gi28897104-VPRIMD	VIPARP466_0319-GVP466	VIPARAN5034_1750-GVPAN5034	VIPARK5030_0318-GVPK5030	gi149747571:DS180154-AAWQ00000000	VIPARAQ4037_0574-GVPAQ4037
VP0331	gi28897105-VPRIMD	VIPARP466_0320-GVP466	VIPARAN5034_1749-GVPAN5034	VIPARK5030_0319-GVPK5030	gi149747558:DS180154-AAWQ00000000	VIPARAQ4037_0573-GVPAQ4037
VP0332	gi28897106-VPRIMD	VIPARP466_0321-GVP466	VIPARAN5034_1748-GVPAN5034	VIPARK5030_0320-GVPK5030	gi149747554:DS180154-AAWQ00000000	VIPARAQ4037_0572-GVPAQ4037
VP0333	gi28897107-VPRIMD	VIPARP466_0322-GVP466	VIPARAN5034_1747-GVPAN5034	VIPARK5030_0321-GVPK5030	gi149747556:DS180154-AAWQ00000000	VIPARAQ4037_0571-GVPAQ4037
VP0334	gi28897108-VPRIMD	VIPARP466_0323-GVP466	----------	VIPARK5030_0322-GVPK5030	gi149747570:DS180154-AAWQ00000000	VIPARAQ4037_0570-GVPAQ4037
VP0335	gi28897109-VPRIMD	VIPARP466_0324-GVP466	VIPARAN5034_1744-GVPAN5034	VIPARK5030_0323-GVPK5030	gi149747555:DS180154-AAWQ00000000	VIPARAQ4037_0569-GVPAQ4037
VP0336	gi28897110-VPRIMD	VIPARP466_0325-GVP466	VIPARAN5034_1743-GVPAN5034	VIPARK5030_0324-GVPK5030	gi149747565:DS180154-AAWQ00000000	VIPARAQ4037_0568-GVPAQ4037
VP0337	gi28897111-VPRIMD	VIPARP466_0326-GVP466	VIPARAN5034_1742-GVPAN5034	VIPARK5030_0325-GVPK5030	gi149747562:DS180154-AAWQ00000000	VIPARAQ4037_0567-GVPAQ4037
VP0338	gi28897112-VPRIMD	VIPARP466_0327-GVP466	VIPARAN5034_1741-GVPAN5034	VIPARK5030_0326-GVPK5030	gi149747553:DS180154-AAWQ00000000	VIPARAQ4037_0566-GVPAQ4037
VP0339	gi28897113-VPRIMD	VIPARP466_0328-GVP466	VIPARAN5034_1740-GVPAN5034	VIPARK5030_0327-GVPK5030	gi149747559:DS180154-AAWQ00000000	VIPARAQ4037_0565-GVPAQ4037
VP0340	gi28897114-VPRIMD	VIPARP466_0329-GVP466	VIPARAN5034_1739-GVPAN5034	VIPARK5030_0328-GVPK5030	gi149747561:DS180154-AAWQ00000000	VIPARAQ4037_0564-GVPAQ4037
VP0341	gi28897115-VPRIMD	VIPARP466_0330-GVP466	VIPARAN5034_1738-GVPAN5034	VIPARK5030_0329-GVPK5030	gi149747551:DS180154-AAWQ00000000	VIPARAQ4037_0563-GVPAQ4037
VP0342	gi28897116-VPRIMD	VIPARP466_0331-GVP466	VIPARAN5034_1737-GVPAN5034	VIPARK5030_0330-GVPK5030	gi149747312:DS180147-AAWQ00000000	VIPARAQ4037_0562-GVPAQ4037
VP0343	gi28897117-VPRIMD	VIPARP466_0332-GVP466	VIPARAN5034_1736-GVPAN5034	VIPARK5030_0331-GVPK5030	gi149747308:DS180147-AAWQ00000000	VIPARAQ4037_0561-GVPAQ4037
VP0344	gi28897118-VPRIMD	VIPARP466_0333-GVP466	VIPARAN5034_1735-GVPAN5034	VIPARK5030_0332-GVPK5030	gi149747315:DS180147-AAWQ00000000	VIPARAQ4037_0560-GVPAQ4037
VP0346	gi28897119-VPRIMD	VIPARP466_0334-GVP466	VIPARAN5034_1734-GVPAN5034	VIPARK5030_0333-GVPK5030	gi149747316:DS180147-AAWQ00000000	VIPARAQ4037_0559-GVPAQ4037
VP0345	gi28897120-VPRIMD	----------	----------	----------	----------	----------
VP0347	gi28897121-VPRIMD	VIPARP466_0335-GVP466	VIPARAN5034_1733-GVPAN5034	VIPARK5030_0334-GVPK5030	gi149747572:DS180154-AAWQ00000000	VIPARAQ4037_0558-GVPAQ4037
VP0348	gi28897122-VPRIMD	VIPARP466_0336-GVP466	VIPARAN5034_1732-GVPAN5034	VIPARK5030_0335-GVPK5030	gi149747307:DS180147-AAWQ00000000	VIPARAQ4037_0557-GVPAQ4037
VP0349	gi28897123-VPRIMD	VIPARP466_0337-GVP466	VIPARAN5034_1731-GVPAN5034	VIPARK5030_0336-GVPK5030	gi149747552:DS180154-AAWQ00000000	VIPARAQ4037_0556-GVPAQ4037
VP0350	gi28897124-VPRIMD	VIPARP466_0338-GVP466	VIPARAN5034_1730-GVPAN5034	VIPARK5030_0337-GVPK5030	gi149747319:DS180147-AAWQ00000000	VIPARAQ4037_0554-GVPAQ4037
VP0351	gi28897125-VPRIMD	VIPARP466_0339-GVP466	VIPARAN5034_1729-GVPAN5034	VIPARK5030_0338-GVPK5030	gi149747314:DS180147-AAWQ00000000	VIPARAQ4037_0553-GVPAQ4037
VP0352	gi28897126-VPRIMD	VIPARP466_0340-GVP466	VIPARAN5034_1728-GVPAN5034	VIPARK5030_0339-GVPK5030	gi149747311:DS180147-AAWQ00000000	VIPARAQ4037_0552-GVPAQ4037
VP0353	gi28897127-VPRIMD	VIPARP466_0341-GVP466	VIPARAN5034_1727-GVPAN5034	VIPARK5030_0340-GVPK5030	gi149747310:DS180147-AAWQ00000000	VIPARAQ4037_0551-GVPAQ4037
VP0354	gi28897128-VPRIMD	VIPARP466_0342-GVP466	VIPARAN5034_1726-GVPAN5034	VIPARK5030_0341-GVPK5030	gi149747098:DS179898-AAWQ00000000	----------
VP0355	gi28897129-VPRIMD	VIPARP466_0343-GVP466	VIPARAN5034_1725-GVPAN5034	VIPARK5030_0342-GVPK5030	gi149747095:DS179898-AAWQ00000000	VIPARAQ4037_0548-GVPAQ4037
VP0356	gi28897130-VPRIMD	VIPARP466_0344-GVP466	VIPARAN5034_1724-GVPAN5034	VIPARK5030_1979-GVPK5030	gi149747105:DS179898-AAWQ00000000	VIPARAQ4037_0547-GVPAQ4037
VP0357	gi28897131-VPRIMD	----------	----------	----------	----------	----------
VP0358	gi28897132-VPRIMD	VIPARP466_0345-GVP466	VIPARAN5034_1723-GVPAN5034	VIPARK5030_0345-GVPK5030	gi149747096:DS179898-AAWQ00000000	VIPARAQ4037_0546-GVPAQ4037
VP0359	gi28897133-VPRIMD	VIPARP466_0346-GVP466	VIPARAN5034_1722-GVPAN5034	VIPARK5030_0347-GVPK5030	gi149747106:DS179898-AAWQ00000000	VIPARAQ4037_0545-GVPAQ4037
VP0360	gi28897134-VPRIMD	VIPARP466_0347-GVP466	VIPARAN5034_1721-GVPAN5034	VIPARK5030_0348-GVPK5030	gi149747102:DS179898-AAWQ00000000	VIPARAQ4037_0544-GVPAQ4037
VP0361	gi28897135-VPRIMD	VIPARP466_0348-GVP466	VIPARAN5034_1720-GVPAN5034	VIPARK5030_0349-GVPK5030	gi149747097:DS179898-AAWQ00000000	VIPARAQ4037_0543-GVPAQ4037
VP0362	gi28897136-VPRIMD	VIPARP466_0349-GVP466	VIPARAN5034_1719-GVPAN5034	VIPARK5030_0350-GVPK5030	gi149747100:DS179898-AAWQ00000000	VIPARAQ4037_0542-GVPAQ4037
VP0363	gi28897137-VPRIMD	VIPARP466_0350-GVP466	VIPARAN5034_1718-GVPAN5034	VIPARK5030_0351-GVPK5030	gi149747101:DS179898-AAWQ00000000	VIPARAQ4037_0541-GVPAQ4037
VP0364	gi28897138-VPRIMD	VIPARP466_0351-GVP466	VIPARAN5034_1717-GVPAN5034	VIPARK5030_0352-GVPK5030	gi149747104:DS179898-AAWQ00000000	VIPARAQ4037_0540-GVPAQ4037
VP0365	gi28897139-VPRIMD	VIPARP466_0352-GVP466	VIPARAN5034_1716-GVPAN5034	VIPARK5030_0353-GVPK5030	gi149747099:DS179898-AAWQ00000000	VIPARAQ4037_0539-GVPAQ4037
VP0366	gi28897140-VPRIMD	----------	VIPARAN5034_1277-GVPAN5034	VIPARK5030_0495-GVPK5030	----------	----------
VP0367	gi28897141-VPRIMD	VIPARP466_0354-GVP466	VIPARAN5034_1714-GVPAN5034	VIPARK5030_0355-GVPK5030	----------	VIPARAQ4037_0537-GVPAQ4037
VP0368	gi28897142-VPRIMD	VIPARP466_0355-GVP466	VIPARAN5034_1713-GVPAN5034	VIPARK5030_0356-GVPK5030	----------	VIPARAQ4037_0536-GVPAQ4037
VP0369	gi28897143-VPRIMD	VIPARP466_0356-GVP466	VIPARAN5034_1712-GVPAN5034	VIPARK5030_0357-GVPK5030	gi149747217:DS179898-AAWQ00000000	VIPARAQ4037_0535-GVPAQ4037
VP0370	gi28897144-VPRIMD	VIPARP466_0357-GVP466	VIPARAN5034_1711-GVPAN5034	VIPARK5030_0358-GVPK5030	gi149747216:DS179898-AAWQ00000000	VIPARAQ4037_0534-GVPAQ4037
VP0371	gi28897145-VPRIMD	VIPARP466_0358-GVP466	VIPARAN5034_1710-GVPAN5034	VIPARK5030_0359-GVPK5030	gi149747228:DS179898-AAWQ00000000	VIPARAQ4037_0533-GVPAQ4037
VP0372	gi28897146-VPRIMD	VIPARP466_0359-GVP466	VIPARAN5034_1709-GVPAN5034	VIPARK5030_0360-GVPK5030	gi149747221:DS179898-AAWQ00000000	VIPARAQ4037_0532-GVPAQ4037
VP0373	gi28897147-VPRIMD	----------	----------	----------	----------	----------
VP0374	gi28897148-VPRIMD	VIPARP466_0361-GVP466	VIPARAN5034_1707-GVPAN5034	VIPARK5030_0362-GVPK5030	gi149747225:DS179898-AAWQ00000000	VIPARAQ4037_0530-GVPAQ4037
VP0375	gi28897149-VPRIMD	VIPARP466_0362-GVP466	VIPARAN5034_1706-GVPAN5034	VIPARK5030_0363-GVPK5030	gi149747220:DS179898-AAWQ00000000	VIPARAQ4037_0529-GVPAQ4037
VP0376	gi28897150-VPRIMD	VIPARP466_0363-GVP466	VIPARAN5034_1705-GVPAN5034	VIPARK5030_0364-GVPK5030	gi149747219:DS179898-AAWQ00000000	VIPARAQ4037_0528-GVPAQ4037
VP0377	gi28897151-VPRIMD	VIPARP466_0364-GVP466	VIPARAN5034_1704-GVPAN5034	VIPARK5030_0365-GVPK5030	gi149747229:DS179898-AAWQ00000000	VIPARAQ4037_0527-GVPAQ4037
VP0378	gi28897152-VPRIMD	VIPARP466_0365-GVP466	VIPARAN5034_1703-GVPAN5034	VIPARK5030_0366-GVPK5030	gi149747227:DS179898-AAWQ00000000	VIPARAQ4037_0526-GVPAQ4037
VP0379	gi28897153-VPRIMD	VIPARP466_0366-GVP466	VIPARAN5034_1702-GVPAN5034	VIPARK5030_0367-GVPK5030	gi149747215:DS179898-AAWQ00000000	VIPARAQ4037_0525-GVPAQ4037
VP0380	gi28897154-VPRIMD	VIPARP466_0367-GVP466	VIPARAN5034_1701-GVPAN5034	VIPARK5030_0368-GVPK5030	----------	----------
VP0381	gi28897155-VPRIMD	----------	----------	----------	----------	----------
VP0382	gi28897156-VPRIMD	VIPARP466_0368-GVP466	VIPARAN5034_1700-GVPAN5034	VIPARK5030_0369-GVPK5030	----------	----------
VP0383	gi28897157-VPRIMD	VIPARP466_2072-GVP466	VIPARAN5034_3106-GVPAN5034	VIPARK5030_2072-GVPK5030	----------	----------
VP0384	gi28897158-VPRIMD	VIPARP466_0370-GVP466	VIPARAN5034_1698-GVPAN5034	VIPARK5030_0371-GVPK5030	----------	----------
VP0385	gi28897159-VPRIMD	----------	----------	----------	----------	----------
VP0386	gi28897160-VPRIMD	VIPARP466_0371-GVP466	VIPARAN5034_1697-GVPAN5034	VIPARK5030_0373-GVPK5030	----------	----------
VP0387	gi28897161-VPRIMD	VIPARP466_0372-GVP466	VIPARAN5034_1696-GVPAN5034	VIPARK5030_0374-GVPK5030	----------	----------
VP0388	gi28897162-VPRIMD	VIPARP466_0373-GVP466	VIPARAN5034_1695-GVPAN5034	VIPARK5030_0375-GVPK5030	----------	----------
VP0389	gi28897163-VPRIMD	VIPARP466_0374-GVP466	VIPARAN5034_1694-GVPAN5034	----------	----------	----------
VP0390	gi28897164-VPRIMD	----------	----------	----------	----------	----------
VP0391	gi28897165-VPRIMD	VIPARP466_0375-GVP466	VIPARAN5034_1693-GVPAN5034	VIPARK5030_0377-GVPK5030	----------	----------
VP0392	gi28897166-VPRIMD	VIPARP466_0376-GVP466	VIPARAN5034_1692-GVPAN5034	VIPARK5030_0378-GVPK5030	----------	----------
VP0393	gi28897167-VPRIMD	----------	----------	----------	----------	----------
VP0394	gi28897168-VPRIMD	VIPARP466_0377-GVP466	VIPARAN5034_1691-GVPAN5034	VIPARK5030_0379-GVPK5030	----------	----------
VP0395	gi28897169-VPRIMD	VIPARP466_0378-GVP466	VIPARAN5034_1690-GVPAN5034	VIPARK5030_0380-GVPK5030	gi149748122:DS180088-AAWQ00000000	----------
VP0396	gi28897170-VPRIMD	----------	----------	----------	----------	----------
VP0397	gi28897171-VPRIMD	----------	----------	----------	----------	----------
VP0398	gi28897172-VPRIMD	VIPARP466_0379-GVP466	VIPARAN5034_1689-GVPAN5034	VIPARK5030_0381-GVPK5030	----------	----------
VP0399	gi28897173-VPRIMD	VIPARP466_0380-GVP466	VIPARAN5034_1688-GVPAN5034	VIPARK5030_0382-GVPK5030	----------	----------
VP0400	gi28897174-VPRIMD	VIPARP466_0381-GVP466	VIPARAN5034_1687-GVPAN5034	VIPARK5030_0383-GVPK5030	----------	----------
VP0401	gi28897175-VPRIMD	VIPARP466_0382-GVP466	VIPARAN5034_1686-GVPAN5034	VIPARK5030_0384-GVPK5030	----------	----------
VP0402	gi28897176-VPRIMD	VIPARP466_0383-GVP466	VIPARAN5034_1685-GVPAN5034	VIPARK5030_0385-GVPK5030	----------	----------
VP0403	gi28897177-VPRIMD	VIPARP466_0384-GVP466	VIPARAN5034_1684-GVPAN5034	VIPARK5030_0386-GVPK5030	----------	----------
VP0404	gi28897178-VPRIMD	VIPARP466_0386-GVP466	VIPARAN5034_1682-GVPAN5034	VIPARK5030_0388-GVPK5030	gi149747222:DS179898-AAWQ00000000	VIPARAQ4037_0523-GVPAQ4037
VP0405	gi28897179-VPRIMD	VIPARP466_0387-GVP466	VIPARAN5034_1681-GVPAN5034	VIPARK5030_0389-GVPK5030	gi149747218:DS179898-AAWQ00000000	VIPARAQ4037_0522-GVPAQ4037
VP0406	gi28897180-VPRIMD	VIPARP466_0388-GVP466	VIPARAN5034_1680-GVPAN5034	VIPARK5030_0390-GVPK5030	gi149747224:DS179898-AAWQ00000000	VIPARAQ4037_0521-GVPAQ4037
VP0407	gi28897181-VPRIMD	VIPARP466_0389-GVP466	VIPARAN5034_1679-GVPAN5034	----------	gi149747226:DS179898-AAWQ00000000	VIPARAQ4037_0520-GVPAQ4037
VP0408	gi28897182-VPRIMD	VIPARP466_0390-GVP466	VIPARAN5034_1678-GVPAN5034	----------	----------	VIPARAQ4037_0519-GVPAQ4037
VP0409	gi28897183-VPRIMD	VIPARP466_0391-GVP466	VIPARAN5034_1677-GVPAN5034	VIPARK5030_0392-GVPK5030	----------	VIPARAQ4037_0518-GVPAQ4037
VP0410	gi28897184-VPRIMD	VIPARP466_0392-GVP466	VIPARAN5034_1676-GVPAN5034	VIPARK5030_0393-GVPK5030	----------	VIPARAQ4037_0517-GVPAQ4037
VP0411	gi28897185-VPRIMD	VIPARP466_0393-GVP466	VIPARAN5034_1675-GVPAN5034	VIPARK5030_0394-GVPK5030	----------	VIPARAQ4037_0516-GVPAQ4037
VP0412	gi28897186-VPRIMD	VIPARP466_0394-GVP466	VIPARAN5034_1674-GVPAN5034	VIPARK5030_0395-GVPK5030	gi149746442:DS179910-AAWQ00000000	VIPARAQ4037_0515-GVPAQ4037
VP0413	gi28897187-VPRIMD	VIPARP466_0395-GVP466	VIPARAN5034_1673-GVPAN5034	VIPARK5030_0396-GVPK5030	----------	VIPARAQ4037_0514-GVPAQ4037
VP0414	gi28897188-VPRIMD	VIPARP466_0396-GVP466	VIPARAN5034_1672-GVPAN5034	VIPARK5030_0397-GVPK5030	gi149746556:DS179946-AAWQ00000000	VIPARAQ4037_0513-GVPAQ4037
VP0415	gi28897189-VPRIMD	VIPARP466_0397-GVP466	VIPARAN5034_1671-GVPAN5034	VIPARK5030_0398-GVPK5030	gi149746554:DS179946-AAWQ00000000	----------
VP0416	gi28897190-VPRIMD	VIPARP466_0398-GVP466	VIPARAN5034_1670-GVPAN5034	VIPARK5030_0399-GVPK5030	gi149746555:DS179946-AAWQ00000000	VIPARAQ4037_0510-GVPAQ4037
VP0417	gi28897191-VPRIMD	VIPARP466_0399-GVP466	VIPARAN5034_1669-GVPAN5034	VIPARK5030_0400-GVPK5030	gi149746553:DS179946-AAWQ00000000	VIPARAQ4037_0509-GVPAQ4037
VP0418	gi28897192-VPRIMD	VIPARP466_0400-GVP466	VIPARAN5034_1668-GVPAN5034	VIPARK5030_0402-GVPK5030	gi149746558:DS179946-AAWQ00000000	VIPARAQ4037_0508-GVPAQ4037
VP0419	gi28897193-VPRIMD	VIPARP466_0401-GVP466	VIPARAN5034_1667-GVPAN5034	VIPARK5030_0403-GVPK5030	gi149746882:DS179946-AAWQ00000000	VIPARAQ4037_0507-GVPAQ4037
VP0420	gi28897194-VPRIMD	VIPARP466_0402-GVP466	VIPARAN5034_1666-GVPAN5034	VIPARK5030_0404-GVPK5030	gi149746885:DS179946-AAWQ00000000	VIPARAQ4037_0506-GVPAQ4037
VP0422	gi28897195-VPRIMD	----------	VIPARAN5034_1665-GVPAN5034	VIPARK5030_0405-GVPK5030	gi149746881:DS179946-AAWQ00000000	VIPARAQ4037_0505-GVPAQ4037
VP0421	gi28897196-VPRIMD	VIPARP466_0404-GVP466	VIPARAN5034_1664-GVPAN5034	VIPARK5030_0406-GVPK5030	gi149746886:DS179946-AAWQ00000000	VIPARAQ4037_0504-GVPAQ4037
VP0423	gi28897197-VPRIMD	VIPARP466_0405-GVP466	VIPARAN5034_1663-GVPAN5034	VIPARK5030_0407-GVPK5030	gi149746884:DS179946-AAWQ00000000	VIPARAQ4037_0503-GVPAQ4037
VP0424	gi28897198-VPRIMD	VIPARP466_0406-GVP466	VIPARAN5034_1662-GVPAN5034	VIPARK5030_0408-GVPK5030	gi149746883:DS179946-AAWQ00000000	----------
VP0425	gi28897199-VPRIMD	VIPARP466_0407-GVP466	VIPARAN5034_1661-GVPAN5034	VIPARK5030_0409-GVPK5030	gi149746880:DS179946-AAWQ00000000	VIPARAQ4037_0500-GVPAQ4037
VP0426	gi28897200-VPRIMD	VIPARP466_0408-GVP466	VIPARAN5034_1660-GVPAN5034	----------	gi149745965:DS180030-AAWQ00000000	VIPARAQ4037_0499-GVPAQ4037
VP0427	gi28897201-VPRIMD	VIPARP466_0409-GVP466	VIPARAN5034_1659-GVPAN5034	----------	gi149745967:DS180030-AAWQ00000000	VIPARAQ4037_0498-GVPAQ4037
VP0428	gi28897202-VPRIMD	VIPARP466_0410-GVP466	VIPARAN5034_1658-GVPAN5034	VIPARK5030_0410-GVPK5030	gi149745966:DS180030-AAWQ00000000	VIPARAQ4037_0496-GVPAQ4037
VP0429	gi28897203-VPRIMD	VIPARP466_0411-GVP466	VIPARAN5034_1657-GVPAN5034	VIPARK5030_0411-GVPK5030	gi149746312:DS180030-AAWQ00000000	VIPARAQ4037_0495-GVPAQ4037
VP0430	gi28897204-VPRIMD	VIPARP466_0412-GVP466	VIPARAN5034_1656-GVPAN5034	VIPARK5030_0412-GVPK5030	gi149746309:DS180030-AAWQ00000000	VIPARAQ4037_0494-GVPAQ4037
VP0431	gi28897205-VPRIMD	VIPARP466_0413-GVP466	VIPARAN5034_1655-GVPAN5034	----------	----------	VIPARAQ4037_0493-GVPAQ4037
VP0432	gi28897206-VPRIMD	VIPARP466_0414-GVP466	VIPARAN5034_1654-GVPAN5034	VIPARK5030_0415-GVPK5030	gi149746017:DS180030-AAWQ00000000	VIPARAQ4037_0492-GVPAQ4037
VP0433	gi28897207-VPRIMD	VIPARP466_0415-GVP466	VIPARAN5034_1653-GVPAN5034	VIPARK5030_0416-GVPK5030	----------	VIPARAQ4037_0491-GVPAQ4037
VP0434	gi28897208-VPRIMD	----------	VIPARAN5034_1652-GVPAN5034	VIPARK5030_0417-GVPK5030	gi149746015:DS180030-AAWQ00000000	VIPARAQ4037_0490-GVPAQ4037
VP0435	gi28897209-VPRIMD	----------	----------	----------	----------	----------
VP0436	gi28897210-VPRIMD	----------	----------	----------	----------	----------
VP0437	gi28897211-VPRIMD	----------	----------	----------	----------	----------
VP0438	gi28897212-VPRIMD	VIPARP466_0417-GVP466	VIPARAN5034_1650-GVPAN5034	----------	gi149745417:DS180079-AAWQ00000000	VIPARAQ4037_0489-GVPAQ4037
VP0439	gi28897213-VPRIMD	VIPARP466_0418-GVP466	VIPARAN5034_1649-GVPAN5034	VIPARK5030_0418-GVPK5030	gi149745418:DS180079-AAWQ00000000	VIPARAQ4037_0488-GVPAQ4037
VP0440	gi28897214-VPRIMD	----------	----------	----------	----------	----------
VP0441	gi28897215-VPRIMD	VIPARP466_0419-GVP466	VIPARAN5034_1648-GVPAN5034	VIPARK5030_0419-GVPK5030	gi149745848:DS180079-AAWQ00000000	VIPARAQ4037_0487-GVPAQ4037
VP0442	gi28897216-VPRIMD	VIPARP466_0420-GVP466	VIPARAN5034_1647-GVPAN5034	----------	gi149745849:DS180079-AAWQ00000000	VIPARAQ4037_0486-GVPAQ4037
VP0443	gi28897217-VPRIMD	VIPARP466_0421-GVP466	VIPARAN5034_1646-GVPAN5034	VIPARK5030_0422-GVPK5030	----------	VIPARAQ4037_0485-GVPAQ4037
VP0444	gi28897218-VPRIMD	VIPARP466_0422-GVP466	VIPARAN5034_1645-GVPAN5034	----------	gi149746042:DS180079-AAWQ00000000	VIPARAQ4037_0484-GVPAQ4037
VP0445	gi28897219-VPRIMD	VIPARP466_0423-GVP466	VIPARAN5034_1644-GVPAN5034	----------	gi149746046:DS180079-AAWQ00000000	VIPARAQ4037_0483-GVPAQ4037
VP0446	gi28897220-VPRIMD	VIPARP466_0424-GVP466	VIPARAN5034_1643-GVPAN5034	VIPARK5030_0425-GVPK5030	gi149747475:DS180079-AAWQ00000000	VIPARAQ4037_0482-GVPAQ4037
VP0447	gi28897221-VPRIMD	VIPARP466_0425-GVP466	VIPARAN5034_1642-GVPAN5034	VIPARK5030_0426-GVPK5030	gi149747472:DS180079-AAWQ00000000	VIPARAQ4037_0481-GVPAQ4037
VP0448	gi28897222-VPRIMD	VIPARP466_0426-GVP466	VIPARAN5034_1641-GVPAN5034	VIPARK5030_0427-GVPK5030	gi149747480:DS180079-AAWQ00000000	VIPARAQ4037_0480-GVPAQ4037
VP0449	gi28897223-VPRIMD	VIPARP466_0427-GVP466	VIPARAN5034_1640-GVPAN5034	VIPARK5030_0428-GVPK5030	gi149747482:DS180079-AAWQ00000000	VIPARAQ4037_0479-GVPAQ4037
VP0450	gi28897224-VPRIMD	VIPARP466_0428-GVP466	VIPARAN5034_1639-GVPAN5034	VIPARK5030_0429-GVPK5030	gi149747465:DS180079-AAWQ00000000	VIPARAQ4037_0478-GVPAQ4037
VP0451	gi28897225-VPRIMD	----------	----------	----------	gi149747469:DS180079-AAWQ00000000	VIPARAQ4037_0476-GVPAQ4037
VP0452	gi28897226-VPRIMD	VIPARP466_0430-GVP466	VIPARAN5034_1637-GVPAN5034	VIPARK5030_0431-GVPK5030	gi149747467:DS180079-AAWQ00000000	VIPARAQ4037_0475-GVPAQ4037
VP0453	gi28897227-VPRIMD	VIPARP466_0431-GVP466	VIPARAN5034_1636-GVPAN5034	VIPARK5030_0432-GVPK5030	gi149747483:DS180079-AAWQ00000000	VIPARAQ4037_0474-GVPAQ4037
VP0454	gi28897228-VPRIMD	VIPARP466_0432-GVP466	VIPARAN5034_1635-GVPAN5034	VIPARK5030_0433-GVPK5030	gi149747470:DS180079-AAWQ00000000	VIPARAQ4037_0473-GVPAQ4037
VP0455	gi28897229-VPRIMD	VIPARP466_0433-GVP466	VIPARAN5034_1634-GVPAN5034	VIPARK5030_0434-GVPK5030	gi149747474:DS180079-AAWQ00000000	VIPARAQ4037_0472-GVPAQ4037
VP0456	gi28897230-VPRIMD	VIPARP466_0434-GVP466	VIPARAN5034_1633-GVPAN5034	VIPARK5030_0435-GVPK5030	gi149747478:DS180079-AAWQ00000000	VIPARAQ4037_0471-GVPAQ4037
VP0457	gi28897231-VPRIMD	VIPARP466_0435-GVP466	VIPARAN5034_1632-GVPAN5034	VIPARK5030_0436-GVPK5030	gi149747466:DS180079-AAWQ00000000	VIPARAQ4037_0470-GVPAQ4037
VP0458	gi28897232-VPRIMD	VIPARP466_0436-GVP466	VIPARAN5034_1631-GVPAN5034	VIPARK5030_0437-GVPK5030	gi149747468:DS180079-AAWQ00000000	VIPARAQ4037_0469-GVPAQ4037
VP0459	gi28897233-VPRIMD	VIPARP466_0437-GVP466	VIPARAN5034_1630-GVPAN5034	VIPARK5030_0438-GVPK5030	gi149747479:DS180079-AAWQ00000000	VIPARAQ4037_0468-GVPAQ4037
VP0460	gi28897234-VPRIMD	VIPARP466_0438-GVP466	VIPARAN5034_1629-GVPAN5034	VIPARK5030_0439-GVPK5030	gi149747481:DS180079-AAWQ00000000	VIPARAQ4037_0467-GVPAQ4037
VP0461	gi28897235-VPRIMD	VIPARP466_0439-GVP466	----------	VIPARK5030_0440-GVPK5030	gi149747471:DS180079-AAWQ00000000	VIPARAQ4037_0466-GVPAQ4037
VP0462	gi28897236-VPRIMD	VIPARP466_0441-GVP466	VIPARAN5034_1626-GVPAN5034	VIPARK5030_0441-GVPK5030	gi149747473:DS180079-AAWQ00000000	VIPARAQ4037_0465-GVPAQ4037
VP0463	gi28897237-VPRIMD	VIPARP466_0442-GVP466	VIPARAN5034_1625-GVPAN5034	----------	gi149747476:DS180079-AAWQ00000000	VIPARAQ4037_0464-GVPAQ4037
VP0464	gi28897238-VPRIMD	----------	VIPARAN5034_1624-GVPAN5034	----------	----------	----------
VP0465	gi28897239-VPRIMD	----------	VIPARAN5034_1622-GVPAN5034	VIPARK5030_0442-GVPK5030	gi149748188:DS180219-AAWQ00000000	VIPARAQ4037_0462-GVPAQ4037
VP0466	gi28897240-VPRIMD	VIPARP466_0445-GVP466	VIPARAN5034_1621-GVPAN5034	VIPARK5030_0443-GVPK5030	gi149748175:DS180219-AAWQ00000000	VIPARAQ4037_0461-GVPAQ4037
VP0467	gi28897241-VPRIMD	VIPARP466_0446-GVP466	VIPARAN5034_1620-GVPAN5034	VIPARK5030_0444-GVPK5030	gi149748186:DS180219-AAWQ00000000	VIPARAQ4037_0460-GVPAQ4037
VP0468	gi28897242-VPRIMD	VIPARP466_0447-GVP466	VIPARAN5034_1619-GVPAN5034	VIPARK5030_0445-GVPK5030	gi149748194:DS180219-AAWQ00000000	VIPARAQ4037_0459-GVPAQ4037
VP0469	gi28897243-VPRIMD	VIPARP466_0448-GVP466	VIPARAN5034_1618-GVPAN5034	VIPARK5030_0446-GVPK5030	gi149748179:DS180219-AAWQ00000000	VIPARAQ4037_0458-GVPAQ4037
VP0470	gi28897244-VPRIMD	VIPARP466_0449-GVP466	VIPARAN5034_1617-GVPAN5034	VIPARK5030_0447-GVPK5030	gi149748176:DS180219-AAWQ00000000	VIPARAQ4037_0457-GVPAQ4037
VP0471	gi28897245-VPRIMD	VIPARP466_0450-GVP466	VIPARAN5034_1616-GVPAN5034	VIPARK5030_0448-GVPK5030	gi149748196:DS180219-AAWQ00000000	VIPARAQ4037_0456-GVPAQ4037
VP0472	gi28897246-VPRIMD	----------	----------	----------	----------	----------
VP0473	gi28897247-VPRIMD	VIPARP466_0451-GVP466	VIPARAN5034_1615-GVPAN5034	VIPARK5030_0449-GVPK5030	gi149748182:DS180219-AAWQ00000000	VIPARAQ4037_0455-GVPAQ4037
VP0474	gi28897248-VPRIMD	VIPARP466_0452-GVP466	VIPARAN5034_1614-GVPAN5034	VIPARK5030_0450-GVPK5030	gi149748187:DS180219-AAWQ00000000	VIPARAQ4037_0454-GVPAQ4037
VP0475	gi28897249-VPRIMD	----------	----------	----------	----------	----------
VP0476	gi28897250-VPRIMD	VIPARP466_0453-GVP466	VIPARAN5034_1613-GVPAN5034	VIPARK5030_0451-GVPK5030	gi149748181:DS180219-AAWQ00000000	VIPARAQ4037_0453-GVPAQ4037
VP0477	gi28897251-VPRIMD	VIPARP466_0454-GVP466	VIPARAN5034_1612-GVPAN5034	VIPARK5030_0452-GVPK5030	gi149748184:DS180219-AAWQ00000000	VIPARAQ4037_0452-GVPAQ4037
VP0478	gi28897252-VPRIMD	VIPARP466_0455-GVP466	VIPARAN5034_1611-GVPAN5034	VIPARK5030_0453-GVPK5030	gi149748185:DS180219-AAWQ00000000	VIPARAQ4037_0451-GVPAQ4037
VP0479	gi28897253-VPRIMD	VIPARP466_0456-GVP466	VIPARAN5034_1610-GVPAN5034	VIPARK5030_0454-GVPK5030	gi149748178:DS180219-AAWQ00000000	VIPARAQ4037_0450-GVPAQ4037
VP0480	gi28897254-VPRIMD	VIPARP466_0457-GVP466	VIPARAN5034_1609-GVPAN5034	VIPARK5030_0455-GVPK5030	----------	VIPARAQ4037_0449-GVPAQ4037
VP0481	gi28897255-VPRIMD	VIPARP466_0458-GVP466	VIPARAN5034_1608-GVPAN5034	VIPARK5030_0456-GVPK5030	gi149748190:DS180219-AAWQ00000000	VIPARAQ4037_0448-GVPAQ4037
VP0482	gi28897256-VPRIMD	VIPARP466_0459-GVP466	VIPARAN5034_1607-GVPAN5034	VIPARK5030_0457-GVPK5030	gi149748189:DS180219-AAWQ00000000	VIPARAQ4037_0447-GVPAQ4037
VP0483	gi28897257-VPRIMD	VIPARP466_0460-GVP466	VIPARAN5034_1606-GVPAN5034	VIPARK5030_0458-GVPK5030	gi149748183:DS180219-AAWQ00000000	VIPARAQ4037_0446-GVPAQ4037
VP0484	gi28897258-VPRIMD	VIPARP466_0461-GVP466	VIPARAN5034_1605-GVPAN5034	VIPARK5030_0459-GVPK5030	gi149748192:DS180219-AAWQ00000000	VIPARAQ4037_0445-GVPAQ4037
VP0485	gi28897259-VPRIMD	VIPARP466_0462-GVP466	VIPARAN5034_1604-GVPAN5034	VIPARK5030_0460-GVPK5030	gi149748177:DS180219-AAWQ00000000	VIPARAQ4037_0444-GVPAQ4037
VP0486	gi28897260-VPRIMD	VIPARP466_0463-GVP466	VIPARAN5034_1603-GVPAN5034	VIPARK5030_0461-GVPK5030	----------	VIPARAQ4037_0443-GVPAQ4037
VP0487	gi28897261-VPRIMD	VIPARP466_0464-GVP466	VIPARAN5034_1602-GVPAN5034	VIPARK5030_0462-GVPK5030	----------	VIPARAQ4037_0442-GVPAQ4037
VP0488	gi28897262-VPRIMD	----------	VIPARAN5034_1601-GVPAN5034	----------	----------	VIPARAQ4037_0441-GVPAQ4037
VP0489	gi28897263-VPRIMD	VIPARP466_0466-GVP466	VIPARAN5034_1600-GVPAN5034	VIPARK5030_0465-GVPK5030	gi149748088:DS180033-AAWQ00000000	VIPARAQ4037_0440-GVPAQ4037
VP0490	gi28897264-VPRIMD	----------	----------	----------	----------	----------
VP0491	gi28897265-VPRIMD	----------	----------	----------	----------	----------
VP0492	gi28897266-VPRIMD	VIPARP466_0469-GVP466	VIPARAN5034_1597-GVPAN5034	VIPARK5030_0468-GVPK5030	----------	VIPARAQ4037_0437-GVPAQ4037
VP0493	gi28897267-VPRIMD	VIPARP466_0468-GVP466	VIPARAN5034_1598-GVPAN5034	VIPARK5030_0467-GVPK5030	----------	VIPARAQ4037_0438-GVPAQ4037
VP0494	gi28897268-VPRIMD	VIPARP466_0471-GVP466	VIPARAN5034_1595-GVPAN5034	VIPARK5030_0470-GVPK5030	----------	VIPARAQ4037_0435-GVPAQ4037
VP0495	gi28897269-VPRIMD	VIPARP466_0472-GVP466	VIPARAN5034_1594-GVPAN5034	VIPARK5030_0471-GVPK5030	----------	VIPARAQ4037_0434-GVPAQ4037
VP0496	gi28897270-VPRIMD	VIPARP466_0473-GVP466	VIPARAN5034_1593-GVPAN5034	VIPARK5030_0472-GVPK5030	----------	VIPARAQ4037_0433-GVPAQ4037
VP0497	gi28897271-VPRIMD	VIPARP466_0474-GVP466	VIPARAN5034_1592-GVPAN5034	VIPARK5030_0473-GVPK5030	----------	VIPARAQ4037_0432-GVPAQ4037
VP0498	gi28897272-VPRIMD	VIPARP466_0475-GVP466	VIPARAN5034_1591-GVPAN5034	VIPARK5030_0474-GVPK5030	----------	VIPARAQ4037_0431-GVPAQ4037
VP0499	gi28897273-VPRIMD	----------	----------	----------	----------	----------
VP0500	gi28897274-VPRIMD	VIPARP466_0476-GVP466	VIPARAN5034_1590-GVPAN5034	VIPARK5030_0475-GVPK5030	----------	----------
VP0501	gi28897275-VPRIMD	----------	VIPARAN5034_1589-GVPAN5034	VIPARK5030_0476-GVPK5030	----------	----------
VP0502	gi28897276-VPRIMD	VIPARP466_0477-GVP466	VIPARAN5034_1588-GVPAN5034	----------	----------	VIPARAQ4037_0427-GVPAQ4037
VP0503	gi28897277-VPRIMD	VIPARP466_0478-GVP466	VIPARAN5034_1587-GVPAN5034	VIPARK5030_0477-GVPK5030	gi149746007:DS180137-AAWQ00000000	VIPARAQ4037_0302-GVPAQ4037
VP0504	gi28897278-VPRIMD	VIPARP466_0479-GVP466	VIPARAN5034_1586-GVPAN5034	----------	----------	VIPARAQ4037_0424-GVPAQ4037
VP0505	gi28897279-VPRIMD	VIPARP466_0480-GVP466	VIPARAN5034_1585-GVPAN5034	VIPARK5030_0478-GVPK5030	gi149747114:DS180137-AAWQ00000000	VIPARAQ4037_0423-GVPAQ4037
VP0506	gi28897280-VPRIMD	VIPARP466_0481-GVP466	VIPARAN5034_1584-GVPAN5034	VIPARK5030_0480-GVPK5030	gi149747120:DS180137-AAWQ00000000	VIPARAQ4037_0422-GVPAQ4037
VP0507	gi28897281-VPRIMD	VIPARP466_0482-GVP466	VIPARAN5034_1583-GVPAN5034	VIPARK5030_0481-GVPK5030	gi149747115:DS180137-AAWQ00000000	VIPARAQ4037_0421-GVPAQ4037
VP0508	gi28897282-VPRIMD	VIPARP466_0483-GVP466	VIPARAN5034_1582-GVPAN5034	VIPARK5030_0482-GVPK5030	gi149747113:DS180137-AAWQ00000000	VIPARAQ4037_0420-GVPAQ4037
VP0509	gi28897283-VPRIMD	VIPARP466_0484-GVP466	VIPARAN5034_1581-GVPAN5034	VIPARK5030_0483-GVPK5030	gi149747107:DS180137-AAWQ00000000	VIPARAQ4037_0419-GVPAQ4037
VP0510	gi28897284-VPRIMD	VIPARP466_0485-GVP466	VIPARAN5034_1580-GVPAN5034	VIPARK5030_0484-GVPK5030	gi149747108:DS180137-AAWQ00000000	VIPARAQ4037_0418-GVPAQ4037
VP0511	gi28897285-VPRIMD	VIPARP466_0486-GVP466	VIPARAN5034_1579-GVPAN5034	VIPARK5030_0485-GVPK5030	gi149747112:DS180137-AAWQ00000000	VIPARAQ4037_0417-GVPAQ4037
VP0512	gi28897286-VPRIMD	VIPARP466_0487-GVP466	VIPARAN5034_1578-GVPAN5034	VIPARK5030_0486-GVPK5030	gi149747111:DS180137-AAWQ00000000	VIPARAQ4037_0416-GVPAQ4037
VP0513	gi28897287-VPRIMD	VIPARP466_0488-GVP466	VIPARAN5034_1577-GVPAN5034	VIPARK5030_0487-GVPK5030	gi149747118:DS180137-AAWQ00000000	VIPARAQ4037_0415-GVPAQ4037
VP0514	gi28897288-VPRIMD	VIPARP466_0489-GVP466	VIPARAN5034_1576-GVPAN5034	VIPARK5030_0488-GVPK5030	gi149747109:DS180137-AAWQ00000000	VIPARAQ4037_0414-GVPAQ4037
VP0515	gi28897289-VPRIMD	VIPARP466_0490-GVP466	VIPARAN5034_1575-GVPAN5034	VIPARK5030_0489-GVPK5030	gi149747119:DS180137-AAWQ00000000	VIPARAQ4037_0413-GVPAQ4037
VP0516	gi28897290-VPRIMD	VIPARP466_0491-GVP466	VIPARAN5034_1574-GVPAN5034	VIPARK5030_0490-GVPK5030	gi149747117:DS180137-AAWQ00000000	VIPARAQ4037_0412-GVPAQ4037
VP0517	gi28897291-VPRIMD	VIPARP466_0492-GVP466	VIPARAN5034_1573-GVPAN5034	VIPARK5030_0491-GVPK5030	gi149747116:DS180137-AAWQ00000000	VIPARAQ4037_0411-GVPAQ4037
VP0518	gi28897292-VPRIMD	VIPARP466_0493-GVP466	VIPARAN5034_1572-GVPAN5034	VIPARK5030_0492-GVPK5030	----------	VIPARAQ4037_0410-GVPAQ4037
VP0519	gi28897293-VPRIMD	----------	----------	----------	----------	----------
VP0520	gi28897294-VPRIMD	VIPARP466_0494-GVP466	VIPARAN5034_1571-GVPAN5034	VIPARK5030_0493-GVPK5030	----------	VIPARAQ4037_0409-GVPAQ4037
VP0521	gi28897295-VPRIMD	VIPARP466_0495-GVP466	VIPARAN5034_1570-GVPAN5034	----------	----------	VIPARAQ4037_0408-GVPAQ4037
VP0522	gi28897296-VPRIMD	VIPARP466_0496-GVP466	VIPARAN5034_1569-GVPAN5034	VIPARK5030_0496-GVPK5030	----------	VIPARAQ4037_0407-GVPAQ4037
VP0523	gi28897297-VPRIMD	VIPARP466_0497-GVP466	VIPARAN5034_1568-GVPAN5034	VIPARK5030_0497-GVPK5030	----------	VIPARAQ4037_0406-GVPAQ4037
VP0524	gi28897298-VPRIMD	VIPARP466_0498-GVP466	VIPARAN5034_1567-GVPAN5034	VIPARK5030_0498-GVPK5030	----------	VIPARAQ4037_0405-GVPAQ4037
VP0525	gi28897299-VPRIMD	VIPARP466_0499-GVP466	VIPARAN5034_1566-GVPAN5034	VIPARK5030_0499-GVPK5030	----------	VIPARAQ4037_0404-GVPAQ4037
VP0526	gi28897300-VPRIMD	VIPARP466_0500-GVP466	VIPARAN5034_1565-GVPAN5034	VIPARK5030_0500-GVPK5030	----------	VIPARAQ4037_0403-GVPAQ4037
VP0527	gi28897301-VPRIMD	VIPARP466_0501-GVP466	VIPARAN5034_1564-GVPAN5034	VIPARK5030_0501-GVPK5030	----------	VIPARAQ4037_0402-GVPAQ4037
VP0528	gi28897302-VPRIMD	----------	----------	----------	----------	----------
VP0529	gi28897303-VPRIMD	VIPARP466_0502-GVP466	VIPARAN5034_1563-GVPAN5034	VIPARK5030_0502-GVPK5030	gi149749812:DS180210-AAWQ00000000	VIPARAQ4037_0401-GVPAQ4037
VP0530	gi28897304-VPRIMD	----------	----------	----------	----------	----------
VP0531	gi28897305-VPRIMD	VIPARP466_0503-GVP466	VIPARAN5034_1562-GVPAN5034	VIPARK5030_0503-GVPK5030	----------	----------
VP0532	gi28897306-VPRIMD	VIPARP466_0504-GVP466	VIPARAN5034_1561-GVPAN5034	VIPARK5030_0504-GVPK5030	gi149747815:DS180175-AAWQ00000000	VIPARAQ4037_0399-GVPAQ4037
VP0533	gi28897307-VPRIMD	VIPARP466_0505-GVP466	VIPARAN5034_1560-GVPAN5034	VIPARK5030_0506-GVPK5030	gi149747807:DS180175-AAWQ00000000	----------
VP0534	gi28897308-VPRIMD	----------	VIPARAN5034_1559-GVPAN5034	VIPARK5030_0507-GVPK5030	gi149747804:DS180175-AAWQ00000000	VIPARAQ4037_0396-GVPAQ4037
VP0535	gi28897309-VPRIMD	VIPARP466_0508-GVP466	VIPARAN5034_1558-GVPAN5034	VIPARK5030_0508-GVPK5030	gi149747811:DS180175-AAWQ00000000	VIPARAQ4037_0395-GVPAQ4037
VP0536	gi28897310-VPRIMD	VIPARP466_0509-GVP466	VIPARAN5034_1557-GVPAN5034	VIPARK5030_0509-GVPK5030	gi149747805:DS180175-AAWQ00000000	VIPARAQ4037_0394-GVPAQ4037
VP0538	gi28897312-VPRIMD	VIPARP466_0511-GVP466	VIPARAN5034_1555-GVPAN5034	VIPARK5030_0511-GVPK5030	gi149747814:DS180175-AAWQ00000000	VIPARAQ4037_0392-GVPAQ4037
VP0539	gi28897313-VPRIMD	VIPARP466_0512-GVP466	VIPARAN5034_1554-GVPAN5034	VIPARK5030_0512-GVPK5030	gi149747798:DS180175-AAWQ00000000	VIPARAQ4037_0391-GVPAQ4037
VP0540	gi28897314-VPRIMD	VIPARP466_0513-GVP466	VIPARAN5034_1553-GVPAN5034	VIPARK5030_0513-GVPK5030	gi149747794:DS180175-AAWQ00000000	VIPARAQ4037_0390-GVPAQ4037
VP0541	gi28897315-VPRIMD	VIPARP466_0514-GVP466	VIPARAN5034_1552-GVPAN5034	VIPARK5030_0514-GVPK5030	gi149747799:DS180175-AAWQ00000000	VIPARAQ4037_0389-GVPAQ4037
VP0542	gi28897316-VPRIMD	VIPARP466_0515-GVP466	VIPARAN5034_1551-GVPAN5034	VIPARK5030_0515-GVPK5030	gi149747795:DS180175-AAWQ00000000	VIPARAQ4037_0388-GVPAQ4037
VP0543	gi28897317-VPRIMD	VIPARP466_0516-GVP466	VIPARAN5034_1550-GVPAN5034	VIPARK5030_0516-GVPK5030	gi149747800:DS180175-AAWQ00000000	VIPARAQ4037_0387-GVPAQ4037
VP0544	gi28897318-VPRIMD	VIPARP466_0517-GVP466	VIPARAN5034_1549-GVPAN5034	VIPARK5030_0517-GVPK5030	gi149747802:DS180175-AAWQ00000000	VIPARAQ4037_0385-GVPAQ4037
VP0545	gi28897319-VPRIMD	VIPARP466_0518-GVP466	VIPARAN5034_1548-GVPAN5034	VIPARK5030_0518-GVPK5030	gi149747796:DS180175-AAWQ00000000	VIPARAQ4037_0384-GVPAQ4037
VP0546	gi28897320-VPRIMD	VIPARP466_0519-GVP466	VIPARAN5034_1547-GVPAN5034	VIPARK5030_0519-GVPK5030	gi149747810:DS180175-AAWQ00000000	VIPARAQ4037_0383-GVPAQ4037
VP0547	gi28897321-VPRIMD	VIPARP466_0520-GVP466	VIPARAN5034_1546-GVPAN5034	VIPARK5030_0520-GVPK5030	gi149747797:DS180175-AAWQ00000000	VIPARAQ4037_0382-GVPAQ4037
VP0548	gi28897322-VPRIMD	VIPARP466_0521-GVP466	VIPARAN5034_1545-GVPAN5034	VIPARK5030_0521-GVPK5030	gi149747803:DS180175-AAWQ00000000	VIPARAQ4037_0381-GVPAQ4037
VP0549	gi28897323-VPRIMD	VIPARP466_0522-GVP466	VIPARAN5034_1544-GVPAN5034	VIPARK5030_0522-GVPK5030	gi149747812:DS180175-AAWQ00000000	VIPARAQ4037_0380-GVPAQ4037
VP0550	gi28897324-VPRIMD	----------	----------	----------	----------	----------
VP0551	gi28897325-VPRIMD	VIPARP466_0523-GVP466	VIPARAN5034_1543-GVPAN5034	VIPARK5030_0523-GVPK5030	gi149747806:DS180175-AAWQ00000000	VIPARAQ4037_0379-GVPAQ4037
VP0552	gi28897326-VPRIMD	VIPARP466_0524-GVP466	VIPARAN5034_1542-GVPAN5034	VIPARK5030_0524-GVPK5030	gi149747809:DS180175-AAWQ00000000	VIPARAQ4037_0378-GVPAQ4037
VP0553	gi28897327-VPRIMD	----------	VIPARAN5034_1541-GVPAN5034	----------	gi149747813:DS180175-AAWQ00000000	----------
VP0554	gi28897328-VPRIMD	VIPARP466_0526-GVP466	VIPARAN5034_1540-GVPAN5034	VIPARK5030_0526-GVPK5030	----------	VIPARAQ4037_0376-GVPAQ4037
VP0555	gi28897329-VPRIMD	VIPARP466_0527-GVP466	VIPARAN5034_1539-GVPAN5034	VIPARK5030_0527-GVPK5030	----------	VIPARAQ4037_0375-GVPAQ4037
VP0556	gi28897330-VPRIMD	VIPARP466_0528-GVP466	VIPARAN5034_1538-GVPAN5034	VIPARK5030_0528-GVPK5030	----------	VIPARAQ4037_0374-GVPAQ4037
VP0557	gi28897331-VPRIMD	VIPARP466_0529-GVP466	VIPARAN5034_1537-GVPAN5034	VIPARK5030_0529-GVPK5030	gi149746715:DS180175-AAWQ00000000	VIPARAQ4037_0373-GVPAQ4037
VP0558	gi28897332-VPRIMD	VIPARP466_0530-GVP466	VIPARAN5034_1536-GVPAN5034	VIPARK5030_0530-GVPK5030	gi149746717:DS180175-AAWQ00000000	VIPARAQ4037_0372-GVPAQ4037
VP0559	gi28897333-VPRIMD	VIPARP466_0531-GVP466	VIPARAN5034_1535-GVPAN5034	VIPARK5030_0531-GVPK5030	gi149746714:DS180175-AAWQ00000000	VIPARAQ4037_0371-GVPAQ4037
VP0560	gi28897334-VPRIMD	VIPARP466_0532-GVP466	VIPARAN5034_1534-GVPAN5034	VIPARK5030_0532-GVPK5030	gi149746718:DS180175-AAWQ00000000	VIPARAQ4037_0370-GVPAQ4037
VP0561	gi28897335-VPRIMD	VIPARP466_0533-GVP466	VIPARAN5034_1533-GVPAN5034	VIPARK5030_0533-GVPK5030	gi149746716:DS180175-AAWQ00000000	VIPARAQ4037_0369-GVPAQ4037
VP0562	gi28897336-VPRIMD	VIPARP466_0534-GVP466	VIPARAN5034_1532-GVPAN5034	VIPARK5030_0534-GVPK5030	----------	VIPARAQ4037_0368-GVPAQ4037
VP0563	gi28897337-VPRIMD	VIPARP466_0544-GVP466	VIPARAN5034_1522-GVPAN5034	----------	gi149748534:DS180175-AAWQ00000000	VIPARAQ4037_0358-GVPAQ4037
VP0564	gi28897338-VPRIMD	VIPARP466_0545-GVP466	VIPARAN5034_1521-GVPAN5034	VIPARK5030_0541-GVPK5030	gi149748545:DS180175-AAWQ00000000	VIPARAQ4037_0357-GVPAQ4037
VP0565	gi28897339-VPRIMD	VIPARP466_0546-GVP466	VIPARAN5034_1520-GVPAN5034	VIPARK5030_0542-GVPK5030	gi149748555:DS180175-AAWQ00000000	VIPARAQ4037_0356-GVPAQ4037
VP0566	gi28897340-VPRIMD	VIPARP466_0547-GVP466	VIPARAN5034_1519-GVPAN5034	VIPARK5030_0543-GVPK5030	gi149748529:DS180175-AAWQ00000000	VIPARAQ4037_0355-GVPAQ4037
VP0567	gi28897341-VPRIMD	VIPARP466_0548-GVP466	VIPARAN5034_1518-GVPAN5034	VIPARK5030_0544-GVPK5030	gi149748549:DS180175-AAWQ00000000	VIPARAQ4037_0354-GVPAQ4037
VP0568	gi28897342-VPRIMD	VIPARP466_0549-GVP466	VIPARAN5034_1517-GVPAN5034	VIPARK5030_0545-GVPK5030	gi149748554:DS180175-AAWQ00000000	VIPARAQ4037_0353-GVPAQ4037
VP0569	gi28897343-VPRIMD	VIPARP466_0550-GVP466	VIPARAN5034_1516-GVPAN5034	VIPARK5030_0546-GVPK5030	gi149748542:DS180175-AAWQ00000000	VIPARAQ4037_0352-GVPAQ4037
VP0570	gi28897344-VPRIMD	VIPARP466_0551-GVP466	VIPARAN5034_1515-GVPAN5034	VIPARK5030_0547-GVPK5030	gi149748522:DS180175-AAWQ00000000	VIPARAQ4037_0351-GVPAQ4037
VP0571	gi28897345-VPRIMD	VIPARP466_0552-GVP466	VIPARAN5034_1514-GVPAN5034	VIPARK5030_0548-GVPK5030	gi149748553:DS180175-AAWQ00000000	VIPARAQ4037_0350-GVPAQ4037
VP0572	gi28897346-VPRIMD	VIPARP466_0553-GVP466	VIPARAN5034_1513-GVPAN5034	VIPARK5030_0549-GVPK5030	gi149748525:DS180175-AAWQ00000000	VIPARAQ4037_0349-GVPAQ4037
VP0573	gi28897347-VPRIMD	VIPARP466_0554-GVP466	VIPARAN5034_1512-GVPAN5034	VIPARK5030_0550-GVPK5030	gi149748541:DS180175-AAWQ00000000	VIPARAQ4037_0348-GVPAQ4037
VP0574	gi28897348-VPRIMD	VIPARP466_0555-GVP466	VIPARAN5034_1511-GVPAN5034	VIPARK5030_0551-GVPK5030	gi149748552:DS180175-AAWQ00000000	VIPARAQ4037_0347-GVPAQ4037
VP0575	gi28897349-VPRIMD	VIPARP466_0556-GVP466	VIPARAN5034_1510-GVPAN5034	VIPARK5030_0552-GVPK5030	gi149748521:DS180175-AAWQ00000000	VIPARAQ4037_0346-GVPAQ4037
VP0576	gi28897350-VPRIMD	VIPARP466_0557-GVP466	VIPARAN5034_1509-GVPAN5034	VIPARK5030_0553-GVPK5030	gi149748543:DS180175-AAWQ00000000	VIPARAQ4037_0345-GVPAQ4037
VP0577	gi28897351-VPRIMD	VIPARP466_0558-GVP466	VIPARAN5034_1508-GVPAN5034	VIPARK5030_0554-GVPK5030	gi149748531:DS180175-AAWQ00000000	VIPARAQ4037_0344-GVPAQ4037
VP0578	gi28897352-VPRIMD	VIPARP466_0559-GVP466	VIPARAN5034_1507-GVPAN5034	VIPARK5030_0555-GVPK5030	gi149748527:DS180175-AAWQ00000000	VIPARAQ4037_0343-GVPAQ4037
VP0579	gi28897353-VPRIMD	VIPARP466_0560-GVP466	VIPARAN5034_1506-GVPAN5034	VIPARK5030_0556-GVPK5030	gi149748548:DS180175-AAWQ00000000	VIPARAQ4037_0342-GVPAQ4037
VP0580	gi28897354-VPRIMD	VIPARP466_0561-GVP466	VIPARAN5034_1505-GVPAN5034	VIPARK5030_0557-GVPK5030	gi149748533:DS180175-AAWQ00000000	VIPARAQ4037_0341-GVPAQ4037
VP0581	gi28897355-VPRIMD	VIPARP466_0562-GVP466	VIPARAN5034_1504-GVPAN5034	VIPARK5030_0558-GVPK5030	gi149748520:DS180175-AAWQ00000000	VIPARAQ4037_0340-GVPAQ4037
VP0582	gi28897356-VPRIMD	----------	----------	----------	----------	----------
VP0583	gi28897357-VPRIMD	VIPARP466_0563-GVP466	VIPARAN5034_1503-GVPAN5034	VIPARK5030_0559-GVPK5030	gi149748539:DS180175-AAWQ00000000	VIPARAQ4037_0339-GVPAQ4037
VP0584	gi28897358-VPRIMD	VIPARP466_0564-GVP466	VIPARAN5034_1502-GVPAN5034	VIPARK5030_0560-GVPK5030	gi149748526:DS180175-AAWQ00000000	VIPARAQ4037_0338-GVPAQ4037
VP0585	gi28897359-VPRIMD	VIPARP466_0565-GVP466	VIPARAN5034_1501-GVPAN5034	VIPARK5030_0561-GVPK5030	gi149748523:DS180175-AAWQ00000000	VIPARAQ4037_0337-GVPAQ4037
VP0586	gi28897360-VPRIMD	VIPARP466_0567-GVP466	VIPARAN5034_1499-GVPAN5034	VIPARK5030_0562-GVPK5030	gi149748540:DS180175-AAWQ00000000	VIPARAQ4037_0336-GVPAQ4037
VP0587	gi28897361-VPRIMD	VIPARP466_0568-GVP466	VIPARAN5034_1498-GVPAN5034	VIPARK5030_0563-GVPK5030	gi149748535:DS180175-AAWQ00000000	VIPARAQ4037_0335-GVPAQ4037
VP0588	gi28897362-VPRIMD	VIPARP466_0569-GVP466	VIPARAN5034_1497-GVPAN5034	VIPARK5030_0564-GVPK5030	gi149748547:DS180175-AAWQ00000000	VIPARAQ4037_0334-GVPAQ4037
VP0589	gi28897363-VPRIMD	VIPARP466_0570-GVP466	VIPARAN5034_1496-GVPAN5034	VIPARK5030_0565-GVPK5030	gi149748551:DS180175-AAWQ00000000	VIPARAQ4037_0333-GVPAQ4037
VP0590	gi28897364-VPRIMD	VIPARP466_0571-GVP466	VIPARAN5034_1495-GVPAN5034	VIPARK5030_0566-GVPK5030	gi149748544:DS180175-AAWQ00000000	VIPARAQ4037_0332-GVPAQ4037
VP0591	gi28897365-VPRIMD	VIPARP466_0572-GVP466	VIPARAN5034_1494-GVPAN5034	VIPARK5030_0567-GVPK5030	gi149748546:DS180175-AAWQ00000000	VIPARAQ4037_0331-GVPAQ4037
VP0592	gi28897366-VPRIMD	----------	----------	----------	----------	----------
VP0593	gi28897367-VPRIMD	VIPARP466_0573-GVP466	VIPARAN5034_1493-GVPAN5034	----------	gi149748536:DS180175-AAWQ00000000	VIPARAQ4037_0330-GVPAQ4037
VP0594	gi28897368-VPRIMD	VIPARP466_0574-GVP466	VIPARAN5034_1492-GVPAN5034	VIPARK5030_0569-GVPK5030	gi149748532:DS180175-AAWQ00000000	VIPARAQ4037_0329-GVPAQ4037
VP0595	gi28897369-VPRIMD	VIPARP466_0575-GVP466	VIPARAN5034_1491-GVPAN5034	VIPARK5030_0570-GVPK5030	gi149748524:DS180175-AAWQ00000000	VIPARAQ4037_0328-GVPAQ4037
VP0596	gi28897370-VPRIMD	VIPARP466_0576-GVP466	VIPARAN5034_1490-GVPAN5034	VIPARK5030_0571-GVPK5030	gi149748537:DS180175-AAWQ00000000	VIPARAQ4037_0327-GVPAQ4037
VP0597	gi28897371-VPRIMD	VIPARP466_0577-GVP466	VIPARAN5034_1489-GVPAN5034	VIPARK5030_0572-GVPK5030	gi149748538:DS180175-AAWQ00000000	VIPARAQ4037_0326-GVPAQ4037
VP0598	gi28897372-VPRIMD	VIPARP466_0578-GVP466	VIPARAN5034_1488-GVPAN5034	VIPARK5030_0573-GVPK5030	gi149748217:DS180221-AAWQ00000000	VIPARAQ4037_0325-GVPAQ4037
VP0599	gi28897373-VPRIMD	VIPARP466_0579-GVP466	VIPARAN5034_1487-GVPAN5034	VIPARK5030_0574-GVPK5030	gi149748066:DS180175-AAWQ00000000	VIPARAQ4037_0324-GVPAQ4037
VP0600	gi28897374-VPRIMD	VIPARP466_0580-GVP466	VIPARAN5034_1486-GVPAN5034	VIPARK5030_0575-GVPK5030	gi149748052:DS180175-AAWQ00000000	VIPARAQ4037_0323-GVPAQ4037
VP0601	gi28897375-VPRIMD	VIPARP466_0581-GVP466	VIPARAN5034_1485-GVPAN5034	VIPARK5030_0576-GVPK5030	gi149748063:DS180175-AAWQ00000000	VIPARAQ4037_0322-GVPAQ4037
VP0602	gi28897376-VPRIMD	VIPARP466_0582-GVP466	VIPARAN5034_1484-GVPAN5034	VIPARK5030_0577-GVPK5030	gi149748058:DS180175-AAWQ00000000	VIPARAQ4037_0321-GVPAQ4037
VP0603	gi28897377-VPRIMD	VIPARP466_0583-GVP466	VIPARAN5034_1483-GVPAN5034	VIPARK5030_0578-GVPK5030	gi149748054:DS180175-AAWQ00000000	VIPARAQ4037_0320-GVPAQ4037
VP0604	gi28897378-VPRIMD	VIPARP466_0584-GVP466	VIPARAN5034_1482-GVPAN5034	VIPARK5030_0579-GVPK5030	gi149748071:DS180175-AAWQ00000000	VIPARAQ4037_0319-GVPAQ4037
VP0605	gi28897379-VPRIMD	VIPARP466_0585-GVP466	VIPARAN5034_1481-GVPAN5034	VIPARK5030_0580-GVPK5030	gi149748049:DS180175-AAWQ00000000	VIPARAQ4037_0318-GVPAQ4037
VP0606	gi28897380-VPRIMD	----------	----------	----------	----------	----------
VP0607	gi28897381-VPRIMD	VIPARP466_0586-GVP466	VIPARAN5034_1480-GVPAN5034	VIPARK5030_0581-GVPK5030	gi149748061:DS180175-AAWQ00000000	VIPARAQ4037_0317-GVPAQ4037
VP0608	gi28897382-VPRIMD	VIPARP466_0587-GVP466	VIPARAN5034_1479-GVPAN5034	VIPARK5030_0582-GVPK5030	gi149748060:DS180175-AAWQ00000000	VIPARAQ4037_0316-GVPAQ4037
VP0609	gi28897383-VPRIMD	VIPARP466_0588-GVP466	VIPARAN5034_1478-GVPAN5034	VIPARK5030_0584-GVPK5030	gi149748055:DS180175-AAWQ00000000	VIPARAQ4037_0315-GVPAQ4037
VP0610	gi28897384-VPRIMD	VIPARP466_0589-GVP466	VIPARAN5034_1477-GVPAN5034	VIPARK5030_0586-GVPK5030	gi149748062:DS180175-AAWQ00000000	VIPARAQ4037_0314-GVPAQ4037
VP0611	gi28897385-VPRIMD	VIPARP466_0590-GVP466	VIPARAN5034_1476-GVPAN5034	VIPARK5030_0587-GVPK5030	gi149748072:DS180175-AAWQ00000000	VIPARAQ4037_0313-GVPAQ4037
VP0612	gi28897386-VPRIMD	VIPARP466_0591-GVP466	VIPARAN5034_1475-GVPAN5034	VIPARK5030_0588-GVPK5030	gi149748070:DS180175-AAWQ00000000	VIPARAQ4037_0312-GVPAQ4037
VP0613	gi28897387-VPRIMD	VIPARP466_0592-GVP466	VIPARAN5034_1474-GVPAN5034	VIPARK5030_0589-GVPK5030	gi149748068:DS180175-AAWQ00000000	VIPARAQ4037_0311-GVPAQ4037
VP0614	gi28897388-VPRIMD	VIPARP466_0593-GVP466	VIPARAN5034_1473-GVPAN5034	VIPARK5030_0590-GVPK5030	gi149748065:DS180175-AAWQ00000000	VIPARAQ4037_0310-GVPAQ4037
VP0615	gi28897389-VPRIMD	VIPARP466_0594-GVP466	VIPARAN5034_1472-GVPAN5034	VIPARK5030_0591-GVPK5030	gi149748050:DS180175-AAWQ00000000	VIPARAQ4037_0309-GVPAQ4037
VP0616	gi28897390-VPRIMD	VIPARP466_0595-GVP466	VIPARAN5034_1471-GVPAN5034	VIPARK5030_0592-GVPK5030	gi149747354:DS180287-AAWQ00000000	VIPARAQ4037_0308-GVPAQ4037
VP0617	gi28897391-VPRIMD	VIPARP466_0596-GVP466	VIPARAN5034_1470-GVPAN5034	VIPARK5030_0593-GVPK5030	gi149747349:DS180287-AAWQ00000000	VIPARAQ4037_0307-GVPAQ4037
VP0618	gi28897392-VPRIMD	VIPARP466_0597-GVP466	VIPARAN5034_1469-GVPAN5034	VIPARK5030_0595-GVPK5030	gi149748067:DS180175-AAWQ00000000	VIPARAQ4037_0306-GVPAQ4037
VP0619	gi28897393-VPRIMD	VIPARP466_0598-GVP466	VIPARAN5034_1468-GVPAN5034	VIPARK5030_0597-GVPK5030	gi149747361:DS180287-AAWQ00000000	VIPARAQ4037_0305-GVPAQ4037
VP0620	gi28897394-VPRIMD	VIPARP466_0599-GVP466	VIPARAN5034_1467-GVPAN5034	VIPARK5030_0598-GVPK5030	gi149748073:DS180175-AAWQ00000000	VIPARAQ4037_0304-GVPAQ4037
VP0621	gi28897395-VPRIMD	VIPARP466_0600-GVP466	VIPARAN5034_1466-GVPAN5034	VIPARK5030_0599-GVPK5030	gi149748064:DS180175-AAWQ00000000	VIPARAQ4037_0303-GVPAQ4037
VP0622	gi28897396-VPRIMD	VIPARP466_0601-GVP466	VIPARAN5034_1465-GVPAN5034	VIPARK5030_0600-GVPK5030	gi149747353:DS180287-AAWQ00000000	----------
VP0623	gi28897397-VPRIMD	VIPARP466_0602-GVP466	VIPARAN5034_1464-GVPAN5034	VIPARK5030_0601-GVPK5030	gi149747346:DS180287-AAWQ00000000	VIPARAQ4037_0301-GVPAQ4037
VP0624	gi28897398-VPRIMD	VIPARP466_0603-GVP466	VIPARAN5034_1463-GVPAN5034	VIPARK5030_0602-GVPK5030	----------	VIPARAQ4037_0300-GVPAQ4037
VP0625	gi28897399-VPRIMD	VIPARP466_0604-GVP466	VIPARAN5034_1462-GVPAN5034	VIPARK5030_0603-GVPK5030	gi149747345:DS180287-AAWQ00000000	VIPARAQ4037_0299-GVPAQ4037
VP0626	gi28897400-VPRIMD	VIPARP466_0605-GVP466	VIPARAN5034_1461-GVPAN5034	VIPARK5030_0604-GVPK5030	gi149747358:DS180287-AAWQ00000000	VIPARAQ4037_0298-GVPAQ4037
VP0627	gi28897401-VPRIMD	VIPARP466_0607-GVP466	VIPARAN5034_1459-GVPAN5034	VIPARK5030_0606-GVPK5030	gi149747344:DS180287-AAWQ00000000	VIPARAQ4037_0296-GVPAQ4037
VP0628	gi28897402-VPRIMD	VIPARP466_0606-GVP466	VIPARAN5034_1460-GVPAN5034	VIPARK5030_0605-GVPK5030	gi149746567:DS180010-AAWQ00000000	VIPARAQ4037_0297-GVPAQ4037
VP0629	gi28897403-VPRIMD	VIPARP466_0609-GVP466	VIPARAN5034_1457-GVPAN5034	VIPARK5030_0608-GVPK5030	gi149746570:DS180010-AAWQ00000000	VIPARAQ4037_0294-GVPAQ4037
VP0630	gi28897404-VPRIMD	VIPARP466_0610-GVP466	VIPARAN5034_1456-GVPAN5034	VIPARK5030_0609-GVPK5030	gi149746571:DS180010-AAWQ00000000	VIPARAQ4037_0293-GVPAQ4037
VP0631	gi28897405-VPRIMD	VIPARP466_0611-GVP466	VIPARAN5034_1455-GVPAN5034	VIPARK5030_0610-GVPK5030	gi149746568:DS180010-AAWQ00000000	VIPARAQ4037_0292-GVPAQ4037
VP0632	gi28897406-VPRIMD	VIPARP466_0612-GVP466	VIPARAN5034_1454-GVPAN5034	VIPARK5030_0611-GVPK5030	gi149746976:DS180287-AAWQ00000000	VIPARAQ4037_0291-GVPAQ4037
VP0633	gi28897407-VPRIMD	VIPARP466_0613-GVP466	VIPARAN5034_1453-GVPAN5034	VIPARK5030_0612-GVPK5030	gi149746986:DS180287-AAWQ00000000	VIPARAQ4037_0290-GVPAQ4037
VP0634	gi28897408-VPRIMD	VIPARP466_0615-GVP466	VIPARAN5034_1451-GVPAN5034	VIPARK5030_0614-GVPK5030	gi149746984:DS180287-AAWQ00000000	VIPARAQ4037_0288-GVPAQ4037
VP0635	gi28897409-VPRIMD	VIPARP466_0616-GVP466	VIPARAN5034_1450-GVPAN5034	VIPARK5030_0615-GVPK5030	gi149746944:DS180551-AAWQ00000000	VIPARAQ4037_0287-GVPAQ4037
VP0636	gi28897410-VPRIMD	VIPARP466_0617-GVP466	VIPARAN5034_1449-GVPAN5034	VIPARK5030_0616-GVPK5030	gi149746972:DS180287-AAWQ00000000	VIPARAQ4037_0286-GVPAQ4037
VP0637	gi28897411-VPRIMD	VIPARP466_0618-GVP466	VIPARAN5034_1448-GVPAN5034	VIPARK5030_0617-GVPK5030	----------	----------
VP0638	gi28897412-VPRIMD	VIPARP466_0619-GVP466	VIPARAN5034_1447-GVPAN5034	VIPARK5030_0618-GVPK5030	gi149749434:DS180085-AAWQ00000000	VIPARAQ4037_A1496-GVPAQ4037
VP0639	gi28897413-VPRIMD	VIPARP466_A0420-GVP466	VIPARAN5034_A1714-GVPAN5034	VIPARK5030_A0303-GVPK5030	----------	----------
VP0640	gi28897414-VPRIMD	----------	----------	----------	----------	----------
VP0641	gi28897415-VPRIMD	VIPARP466_0621-GVP466	VIPARAN5034_1445-GVPAN5034	VIPARK5030_0620-GVPK5030	----------	----------
VP0642	gi28897416-VPRIMD	VIPARP466_0622-GVP466	VIPARAN5034_1444-GVPAN5034	VIPARK5030_0621-GVPK5030	----------	----------
VP0643	gi28897417-VPRIMD	VIPARP466_0623-GVP466	VIPARAN5034_1443-GVPAN5034	VIPARK5030_0622-GVPK5030	----------	----------
VP0644	gi28897418-VPRIMD	VIPARP466_0632-GVP466	VIPARAN5034_1434-GVPAN5034	VIPARK5030_0631-GVPK5030	gi149748919:DS179977-AAWQ00000000	VIPARAQ4037_0277-GVPAQ4037
VP0645	gi28897419-VPRIMD	VIPARP466_0633-GVP466	VIPARAN5034_1433-GVPAN5034	VIPARK5030_0632-GVPK5030	gi149746979:DS180287-AAWQ00000000	VIPARAQ4037_0276-GVPAQ4037
VP0646	gi28897420-VPRIMD	VIPARP466_0634-GVP466	VIPARAN5034_1432-GVPAN5034	VIPARK5030_0633-GVPK5030	gi149748935:DS179977-AAWQ00000000	VIPARAQ4037_0275-GVPAQ4037
VP0647	gi28897421-VPRIMD	VIPARP466_0635-GVP466	VIPARAN5034_1431-GVPAN5034	VIPARK5030_0634-GVPK5030	gi149748922:DS179977-AAWQ00000000	VIPARAQ4037_0274-GVPAQ4037
VP0648	gi28897422-VPRIMD	VIPARP466_0636-GVP466	VIPARAN5034_1430-GVPAN5034	VIPARK5030_0635-GVPK5030	gi149748936:DS179977-AAWQ00000000	VIPARAQ4037_0273-GVPAQ4037
VP0649	gi28897423-VPRIMD	VIPARP466_0637-GVP466	VIPARAN5034_1429-GVPAN5034	VIPARK5030_0636-GVPK5030	gi149748915:DS179977-AAWQ00000000	VIPARAQ4037_0272-GVPAQ4037
VP0650	gi28897424-VPRIMD	VIPARP466_0638-GVP466	VIPARAN5034_1428-GVPAN5034	VIPARK5030_0637-GVPK5030	gi149748894:DS179977-AAWQ00000000	VIPARAQ4037_0271-GVPAQ4037
VP0651	gi28897425-VPRIMD	VIPARP466_0639-GVP466	VIPARAN5034_1427-GVPAN5034	VIPARK5030_0639-GVPK5030	gi149748910:DS179977-AAWQ00000000	VIPARAQ4037_0270-GVPAQ4037
VP0652	gi28897426-VPRIMD	VIPARP466_0640-GVP466	VIPARAN5034_1426-GVPAN5034	VIPARK5030_0640-GVPK5030	gi149748899:DS179977-AAWQ00000000	VIPARAQ4037_0269-GVPAQ4037
VP0653	gi28897427-VPRIMD	VIPARP466_0642-GVP466	VIPARAN5034_1424-GVPAN5034	VIPARK5030_0644-GVPK5030	gi149748901:DS179977-AAWQ00000000	VIPARAQ4037_0267-GVPAQ4037
VP0654	gi28897428-VPRIMD	VIPARP466_0643-GVP466	VIPARAN5034_1423-GVPAN5034	VIPARK5030_0645-GVPK5030	gi149748914:DS179977-AAWQ00000000	VIPARAQ4037_0266-GVPAQ4037
VP0655	gi28897429-VPRIMD	----------	----------	----------	----------	----------
VP0656	gi28897430-VPRIMD	VIPARP466_0644-GVP466	VIPARAN5034_1422-GVPAN5034	VIPARK5030_0646-GVPK5030	----------	VIPARAQ4037_0265-GVPAQ4037
VP0657	gi28897431-VPRIMD	VIPARP466_0645-GVP466	VIPARAN5034_1421-GVPAN5034	VIPARK5030_0647-GVPK5030	gi149748923:DS179977-AAWQ00000000	VIPARAQ4037_0264-GVPAQ4037
VP0658	gi28897432-VPRIMD	VIPARP466_0646-GVP466	VIPARAN5034_1420-GVPAN5034	VIPARK5030_0648-GVPK5030	gi149748927:DS179977-AAWQ00000000	VIPARAQ4037_0263-GVPAQ4037
VP0659	gi28897433-VPRIMD	VIPARP466_0647-GVP466	VIPARAN5034_1419-GVPAN5034	VIPARK5030_0649-GVPK5030	gi149748930:DS179977-AAWQ00000000	VIPARAQ4037_0262-GVPAQ4037
VP0660	gi28897434-VPRIMD	VIPARP466_0648-GVP466	VIPARAN5034_1418-GVPAN5034	VIPARK5030_0650-GVPK5030	gi149748912:DS179977-AAWQ00000000	VIPARAQ4037_0261-GVPAQ4037
VP0661	gi28897435-VPRIMD	----------	VIPARAN5034_1417-GVPAN5034	VIPARK5030_0651-GVPK5030	gi149748909:DS179977-AAWQ00000000	VIPARAQ4037_0260-GVPAQ4037
VP0662	gi28897436-VPRIMD	VIPARP466_0649-GVP466	VIPARAN5034_1416-GVPAN5034	VIPARK5030_0652-GVPK5030	gi149748908:DS179977-AAWQ00000000	VIPARAQ4037_0259-GVPAQ4037
VP0663	gi28897437-VPRIMD	VIPARP466_0650-GVP466	VIPARAN5034_1415-GVPAN5034	VIPARK5030_0653-GVPK5030	gi149748895:DS179977-AAWQ00000000	VIPARAQ4037_0258-GVPAQ4037
VP0664	gi28897438-VPRIMD	VIPARP466_0651-GVP466	VIPARAN5034_1414-GVPAN5034	VIPARK5030_0654-GVPK5030	gi149748920:DS179977-AAWQ00000000	VIPARAQ4037_0257-GVPAQ4037
VP0665	gi28897439-VPRIMD	VIPARP466_0652-GVP466	VIPARAN5034_1413-GVPAN5034	VIPARK5030_0655-GVPK5030	gi149748928:DS179977-AAWQ00000000	VIPARAQ4037_0256-GVPAQ4037
VP0666	gi28897440-VPRIMD	VIPARP466_0653-GVP466	VIPARAN5034_1412-GVPAN5034	VIPARK5030_0656-GVPK5030	gi149748904:DS179977-AAWQ00000000	VIPARAQ4037_0255-GVPAQ4037
VP0667	gi28897441-VPRIMD	VIPARP466_0654-GVP466	VIPARAN5034_1411-GVPAN5034	VIPARK5030_0657-GVPK5030	gi149748906:DS179977-AAWQ00000000	VIPARAQ4037_0254-GVPAQ4037
VP0668	gi28897442-VPRIMD	VIPARP466_0655-GVP466	VIPARAN5034_1410-GVPAN5034	VIPARK5030_0658-GVPK5030	gi149748921:DS179977-AAWQ00000000	VIPARAQ4037_0253-GVPAQ4037
VP0669	gi28897443-VPRIMD	VIPARP466_0656-GVP466	VIPARAN5034_1409-GVPAN5034	VIPARK5030_0659-GVPK5030	gi149748916:DS179977-AAWQ00000000	VIPARAQ4037_0252-GVPAQ4037
VP0670	gi28897444-VPRIMD	VIPARP466_0657-GVP466	VIPARAN5034_1408-GVPAN5034	VIPARK5030_0660-GVPK5030	gi149748925:DS179977-AAWQ00000000	VIPARAQ4037_0251-GVPAQ4037
VP0671	gi28897445-VPRIMD	VIPARP466_0658-GVP466	VIPARAN5034_1407-GVPAN5034	VIPARK5030_0661-GVPK5030	gi149748918:DS179977-AAWQ00000000	VIPARAQ4037_0250-GVPAQ4037
VP0672	gi28897446-VPRIMD	VIPARP466_0659-GVP466	VIPARAN5034_1406-GVPAN5034	VIPARK5030_0662-GVPK5030	gi149748931:DS179977-AAWQ00000000	VIPARAQ4037_0249-GVPAQ4037
VP0673	gi28897447-VPRIMD	VIPARP466_0660-GVP466	VIPARAN5034_1405-GVPAN5034	VIPARK5030_0663-GVPK5030	gi149748926:DS179977-AAWQ00000000	VIPARAQ4037_0248-GVPAQ4037
VP0674	gi28897448-VPRIMD	VIPARP466_0661-GVP466	VIPARAN5034_1404-GVPAN5034	VIPARK5030_0664-GVPK5030	gi149748896:DS179977-AAWQ00000000	VIPARAQ4037_0247-GVPAQ4037
VP0675	gi28897449-VPRIMD	VIPARP466_0662-GVP466	VIPARAN5034_1403-GVPAN5034	VIPARK5030_0665-GVPK5030	gi149748929:DS179977-AAWQ00000000	VIPARAQ4037_0246-GVPAQ4037
VP0676	gi28897450-VPRIMD	VIPARP466_0663-GVP466	VIPARAN5034_1402-GVPAN5034	VIPARK5030_0666-GVPK5030	----------	VIPARAQ4037_0245-GVPAQ4037
VP0677	gi28897451-VPRIMD	VIPARP466_0664-GVP466	VIPARAN5034_1401-GVPAN5034	VIPARK5030_0667-GVPK5030	----------	VIPARAQ4037_0243-GVPAQ4037
VP0678	gi28897452-VPRIMD	VIPARP466_0665-GVP466	VIPARAN5034_1400-GVPAN5034	VIPARK5030_0668-GVPK5030	----------	VIPARAQ4037_0242-GVPAQ4037
VP0679	gi28897453-VPRIMD	VIPARP466_0666-GVP466	VIPARAN5034_1399-GVPAN5034	VIPARK5030_0669-GVPK5030	----------	VIPARAQ4037_0241-GVPAQ4037
VP0680	gi28897454-VPRIMD	VIPARP466_0667-GVP466	VIPARAN5034_1398-GVPAN5034	VIPARK5030_0670-GVPK5030	----------	VIPARAQ4037_0240-GVPAQ4037
VP0681	gi28897455-VPRIMD	VIPARP466_0668-GVP466	VIPARAN5034_1397-GVPAN5034	VIPARK5030_0672-GVPK5030	----------	VIPARAQ4037_0239-GVPAQ4037
VP0682	gi28897456-VPRIMD	VIPARP466_0669-GVP466	VIPARAN5034_1396-GVPAN5034	VIPARK5030_0673-GVPK5030	----------	VIPARAQ4037_0238-GVPAQ4037
VP0683	gi28897457-VPRIMD	VIPARP466_0670-GVP466	VIPARAN5034_1395-GVPAN5034	VIPARK5030_0674-GVPK5030	----------	VIPARAQ4037_0237-GVPAQ4037
VP0684	gi28897458-VPRIMD	VIPARP466_0671-GVP466	VIPARAN5034_1394-GVPAN5034	VIPARK5030_0675-GVPK5030	----------	VIPARAQ4037_0236-GVPAQ4037
VP0685	gi28897459-VPRIMD	VIPARP466_0672-GVP466	VIPARAN5034_1393-GVPAN5034	VIPARK5030_0676-GVPK5030	----------	VIPARAQ4037_0235-GVPAQ4037
VP0686	gi28897460-VPRIMD	VIPARP466_0673-GVP466	VIPARAN5034_1392-GVPAN5034	VIPARK5030_0677-GVPK5030	----------	VIPARAQ4037_0234-GVPAQ4037
VP0687	gi28897461-VPRIMD	VIPARP466_0674-GVP466	VIPARAN5034_1391-GVPAN5034	VIPARK5030_0678-GVPK5030	----------	VIPARAQ4037_0233-GVPAQ4037
VP0688	gi28897462-VPRIMD	VIPARP466_0675-GVP466	VIPARAN5034_1390-GVPAN5034	VIPARK5030_0679-GVPK5030	----------	VIPARAQ4037_0229-GVPAQ4037
VP0689	gi28897463-VPRIMD	VIPARP466_0676-GVP466	VIPARAN5034_1389-GVPAN5034	VIPARK5030_0680-GVPK5030	----------	VIPARAQ4037_0228-GVPAQ4037
VP0690	gi28897464-VPRIMD	----------	VIPARAN5034_1387-GVPAN5034	VIPARK5030_0681-GVPK5030	----------	----------
VP0691	gi28897465-VPRIMD	----------	VIPARAN5034_1386-GVPAN5034	----------	----------	----------
VP0692	gi28897466-VPRIMD	----------	VIPARAN5034_1384-GVPAN5034	----------	----------	----------
VP0693	gi28897467-VPRIMD	----------	VIPARAN5034_1383-GVPAN5034	----------	----------	----------
VP0694	gi28897468-VPRIMD	----------	VIPARAN5034_1382-GVPAN5034	----------	----------	----------
VP0695	gi28897469-VPRIMD	VIPARP466_0678-GVP466	VIPARAN5034_1381-GVPAN5034	VIPARK5030_0682-GVPK5030	gi149747502:DS180131-AAWQ00000000	----------
VP0696	gi28897470-VPRIMD	VIPARP466_0679-GVP466	VIPARAN5034_1380-GVPAN5034	VIPARK5030_0683-GVPK5030	gi149747491:DS180131-AAWQ00000000	VIPARAQ4037_0225-GVPAQ4037
VP0697	gi28897471-VPRIMD	VIPARP466_0680-GVP466	VIPARAN5034_1379-GVPAN5034	VIPARK5030_0684-GVPK5030	gi149747495:DS180131-AAWQ00000000	VIPARAQ4037_0224-GVPAQ4037
VP0698	gi28897472-VPRIMD	VIPARP466_0681-GVP466	VIPARAN5034_1378-GVPAN5034	VIPARK5030_0685-GVPK5030	gi149747500:DS180131-AAWQ00000000	VIPARAQ4037_0223-GVPAQ4037
VP0699	gi28897473-VPRIMD	VIPARP466_0682-GVP466	VIPARAN5034_1377-GVPAN5034	VIPARK5030_0686-GVPK5030	gi149747501:DS180131-AAWQ00000000	VIPARAQ4037_0222-GVPAQ4037
VP0700	gi28897474-VPRIMD	VIPARP466_0683-GVP466	VIPARAN5034_1376-GVPAN5034	VIPARK5030_0687-GVPK5030	gi149747505:DS180131-AAWQ00000000	VIPARAQ4037_0221-GVPAQ4037
VP0701	gi28897475-VPRIMD	VIPARP466_0685-GVP466	VIPARAN5034_1375-GVPAN5034	VIPARK5030_0689-GVPK5030	gi149747496:DS180131-AAWQ00000000	VIPARAQ4037_0220-GVPAQ4037
VP0702	gi28897476-VPRIMD	VIPARP466_0686-GVP466	VIPARAN5034_1374-GVPAN5034	----------	gi149747493:DS180131-AAWQ00000000	VIPARAQ4037_0219-GVPAQ4037
VP0703	gi28897477-VPRIMD	VIPARP466_0687-GVP466	VIPARAN5034_1373-GVPAN5034	VIPARK5030_0692-GVPK5030	gi149747504:DS180131-AAWQ00000000	VIPARAQ4037_0218-GVPAQ4037
VP0704	gi28897478-VPRIMD	VIPARP466_0688-GVP466	VIPARAN5034_1372-GVPAN5034	VIPARK5030_0693-GVPK5030	gi149747490:DS180131-AAWQ00000000	VIPARAQ4037_0217-GVPAQ4037
VP0705	gi28897479-VPRIMD	VIPARP466_0689-GVP466	VIPARAN5034_1371-GVPAN5034	VIPARK5030_0694-GVPK5030	gi149747489:DS180131-AAWQ00000000	VIPARAQ4037_0216-GVPAQ4037
VP0706	gi28897480-VPRIMD	VIPARP466_0690-GVP466	VIPARAN5034_1370-GVPAN5034	VIPARK5030_0695-GVPK5030	gi149747503:DS180131-AAWQ00000000	VIPARAQ4037_0215-GVPAQ4037
VP0707	gi28897481-VPRIMD	VIPARP466_0691-GVP466	VIPARAN5034_1369-GVPAN5034	VIPARK5030_0696-GVPK5030	----------	VIPARAQ4037_0214-GVPAQ4037
VP0708	gi28897482-VPRIMD	VIPARP466_0692-GVP466	VIPARAN5034_1368-GVPAN5034	VIPARK5030_0697-GVPK5030	gi149747494:DS180131-AAWQ00000000	VIPARAQ4037_0213-GVPAQ4037
VP0709	gi28897483-VPRIMD	VIPARP466_0693-GVP466	VIPARAN5034_1367-GVPAN5034	VIPARK5030_0698-GVPK5030	gi149747497:DS180131-AAWQ00000000	VIPARAQ4037_0212-GVPAQ4037
VP0710	gi28897484-VPRIMD	VIPARP466_0694-GVP466	VIPARAN5034_1366-GVPAN5034	VIPARK5030_0699-GVPK5030	gi149747488:DS180131-AAWQ00000000	VIPARAQ4037_0211-GVPAQ4037
VP0711	gi28897485-VPRIMD	VIPARP466_0695-GVP466	VIPARAN5034_1365-GVPAN5034	VIPARK5030_0700-GVPK5030	gi149747499:DS180131-AAWQ00000000	VIPARAQ4037_0210-GVPAQ4037
VP0712	gi28897486-VPRIMD	VIPARP466_0696-GVP466	VIPARAN5034_1364-GVPAN5034	VIPARK5030_0701-GVPK5030	gi149747492:DS180131-AAWQ00000000	VIPARAQ4037_0209-GVPAQ4037
VP0713	gi28897487-VPRIMD	VIPARP466_0697-GVP466	VIPARAN5034_1363-GVPAN5034	VIPARK5030_0702-GVPK5030	gi149747498:DS180131-AAWQ00000000	VIPARAQ4037_0208-GVPAQ4037
VP0714	gi28897488-VPRIMD	VIPARP466_0698-GVP466	VIPARAN5034_1362-GVPAN5034	VIPARK5030_A1665-GVPK5030	gi149748356:DS180296-AAWQ00000000	VIPARAQ4037_A0009-GVPAQ4037
VP0715	gi28897489-VPRIMD	VIPARP466_0699-GVP466	VIPARAN5034_1361-GVPAN5034	VIPARK5030_A0667-GVPK5030	gi149750351:DS179905-AAWQ00000000	VIPARAQ4037_A0761-GVPAQ4037
VP0716	gi28897490-VPRIMD	----------	VIPARAN5034_1360-GVPAN5034	----------	----------	----------
VP0717	gi28897491-VPRIMD	VIPARP466_0703-GVP466	VIPARAN5034_1359-GVPAN5034	----------	----------	----------
VP0718	gi28897492-VPRIMD	----------	VIPARAN5034_1358-GVPAN5034	----------	----------	----------
VP0719	gi28897493-VPRIMD	VIPARP466_A1288-GVP466	VIPARAN5034_1357-GVPAN5034	VIPARK5030_A1171-GVPK5030	gi149747680:DS180284-AAWQ00000000	VIPARAQ4037_A1217-GVPAQ4037
VP0720	gi28897494-VPRIMD	VIPARP466_0705-GVP466	VIPARAN5034_1356-GVPAN5034	----------	----------	VIPARAQ4037_0202-GVPAQ4037
VP0721	gi28897495-VPRIMD	VIPARP466_0706-GVP466	VIPARAN5034_A1293-GVPAN5034	VIPARK5030_0706-GVPK5030	gi149748370:DS180296-AAWQ00000000	VIPARAQ4037_0201-GVPAQ4037
VP0722	gi28897496-VPRIMD	VIPARP466_0707-GVP466	----------	VIPARK5030_0707-GVPK5030	----------	VIPARAQ4037_0200-GVPAQ4037
VP0723	gi28897497-VPRIMD	VIPARP466_0708-GVP466	VIPARAN5034_1352-GVPAN5034	VIPARK5030_0708-GVPK5030	----------	VIPARAQ4037_0199-GVPAQ4037
VP0724	gi28897498-VPRIMD	VIPARP466_0709-GVP466	VIPARAN5034_1351-GVPAN5034	VIPARK5030_0709-GVPK5030	----------	----------
VP0725	gi28897499-VPRIMD	----------	VIPARAN5034_1350-GVPAN5034	VIPARK5030_0710-GVPK5030	----------	VIPARAQ4037_0197-GVPAQ4037
VP0726	gi28897500-VPRIMD	VIPARP466_0712-GVP466	VIPARAN5034_1349-GVPAN5034	----------	gi149746626:DS179912-AAWQ00000000	----------
VP0727	gi28897501-VPRIMD	VIPARP466_0713-GVP466	VIPARAN5034_1348-GVPAN5034	VIPARK5030_0711-GVPK5030	gi149746627:DS179912-AAWQ00000000	VIPARAQ4037_0195-GVPAQ4037
VP0728	gi28897502-VPRIMD	VIPARP466_0714-GVP466	VIPARAN5034_1347-GVPAN5034	VIPARK5030_0712-GVPK5030	gi149746625:DS179912-AAWQ00000000	VIPARAQ4037_0194-GVPAQ4037
VP0729	gi28897503-VPRIMD	VIPARP466_0715-GVP466	VIPARAN5034_1346-GVPAN5034	VIPARK5030_0713-GVPK5030	gi149746624:DS179912-AAWQ00000000	VIPARAQ4037_0193-GVPAQ4037
VP0730	gi28897504-VPRIMD	VIPARP466_0716-GVP466	VIPARAN5034_1345-GVPAN5034	VIPARK5030_0714-GVPK5030	----------	VIPARAQ4037_0192-GVPAQ4037
VP0731	gi28897505-VPRIMD	VIPARP466_0717-GVP466	VIPARAN5034_1344-GVPAN5034	VIPARK5030_0715-GVPK5030	gi149745688:DS179912-AAWQ00000000	VIPARAQ4037_0191-GVPAQ4037
VP0732	gi28897506-VPRIMD	VIPARP466_0718-GVP466	----------	VIPARK5030_0716-GVPK5030	----------	VIPARAQ4037_0190-GVPAQ4037
VP0733	gi28897507-VPRIMD	VIPARP466_0719-GVP466	VIPARAN5034_1342-GVPAN5034	VIPARK5030_0717-GVPK5030	----------	VIPARAQ4037_0189-GVPAQ4037
VP0734	gi28897508-VPRIMD	----------	----------	----------	----------	----------
VP0735	gi28897509-VPRIMD	VIPARP466_0721-GVP466	VIPARAN5034_1341-GVPAN5034	----------	----------	VIPARAQ4037_1434-GVPAQ4037
VP0736	gi28897510-VPRIMD	----------	----------	----------	----------	----------
VP0738	gi28897512-VPRIMD	----------	----------	----------	----------	----------
VP0739	gi28897513-VPRIMD	----------	----------	----------	----------	----------
VP0740	gi28897514-VPRIMD	----------	VIPARAN5034_1328-GVPAN5034	----------	----------	----------
VP0741	gi28897515-VPRIMD	----------	VIPARAN5034_1327-GVPAN5034	----------	----------	----------
VP0742	gi28897516-VPRIMD	VIPARP466_0728-GVP466	VIPARAN5034_1326-GVPAN5034	VIPARK5030_0722-GVPK5030	----------	VIPARAQ4037_0177-GVPAQ4037
VP0743	gi28897517-VPRIMD	VIPARP466_0729-GVP466	VIPARAN5034_1325-GVPAN5034	VIPARK5030_0723-GVPK5030	----------	VIPARAQ4037_0176-GVPAQ4037
VP0744	gi28897518-VPRIMD	VIPARP466_0730-GVP466	VIPARAN5034_1324-GVPAN5034	VIPARK5030_0724-GVPK5030	----------	VIPARAQ4037_0175-GVPAQ4037
VP0745	gi28897519-VPRIMD	VIPARP466_0731-GVP466	VIPARAN5034_1323-GVPAN5034	VIPARK5030_0725-GVPK5030	----------	VIPARAQ4037_0174-GVPAQ4037
VP0746	gi28897520-VPRIMD	VIPARP466_0732-GVP466	VIPARAN5034_1322-GVPAN5034	VIPARK5030_0726-GVPK5030	----------	VIPARAQ4037_0173-GVPAQ4037
VP0747	gi28897521-VPRIMD	VIPARP466_0733-GVP466	VIPARAN5034_1321-GVPAN5034	VIPARK5030_0727-GVPK5030	----------	VIPARAQ4037_0172-GVPAQ4037
VP0748	gi28897522-VPRIMD	VIPARP466_0734-GVP466	VIPARAN5034_1320-GVPAN5034	VIPARK5030_0728-GVPK5030	----------	VIPARAQ4037_0171-GVPAQ4037
VP0749	gi28897523-VPRIMD	VIPARP466_0735-GVP466	VIPARAN5034_1319-GVPAN5034	VIPARK5030_0729-GVPK5030	----------	VIPARAQ4037_0170-GVPAQ4037
VP0750	gi28897524-VPRIMD	VIPARP466_0736-GVP466	VIPARAN5034_1318-GVPAN5034	----------	----------	VIPARAQ4037_0169-GVPAQ4037
VP0751	gi28897525-VPRIMD	VIPARP466_0737-GVP466	----------	VIPARK5030_0732-GVPK5030	----------	----------
VP0752	gi28897526-VPRIMD	VIPARP466_0738-GVP466	VIPARAN5034_1316-GVPAN5034	VIPARK5030_0733-GVPK5030	----------	----------
VP0753	gi28897527-VPRIMD	VIPARP466_0739-GVP466	VIPARAN5034_1314-GVPAN5034	VIPARK5030_0734-GVPK5030	gi149747429:DS179904-AAWQ00000000	VIPARAQ4037_0167-GVPAQ4037
VP0754	gi28897528-VPRIMD	----------	----------	----------	----------	----------
VP0755	gi28897529-VPRIMD	VIPARP466_0741-GVP466	VIPARAN5034_1312-GVPAN5034	VIPARK5030_0736-GVPK5030	gi149747416:DS179904-AAWQ00000000	VIPARAQ4037_0166-GVPAQ4037
VP0756	gi28897530-VPRIMD	VIPARP466_0742-GVP466	VIPARAN5034_1311-GVPAN5034	VIPARK5030_0737-GVPK5030	gi149747417:DS179904-AAWQ00000000	VIPARAQ4037_0165-GVPAQ4037
VP0757	gi28897531-VPRIMD	VIPARP466_0743-GVP466	VIPARAN5034_1310-GVPAN5034	VIPARK5030_0738-GVPK5030	gi149747428:DS179904-AAWQ00000000	VIPARAQ4037_0164-GVPAQ4037
VP0758	gi28897532-VPRIMD	VIPARP466_0744-GVP466	VIPARAN5034_1309-GVPAN5034	VIPARK5030_0739-GVPK5030	gi149747419:DS179904-AAWQ00000000	VIPARAQ4037_0163-GVPAQ4037
VP0759	gi28897533-VPRIMD	VIPARP466_0745-GVP466	VIPARAN5034_1308-GVPAN5034	VIPARK5030_0740-GVPK5030	gi149747414:DS179904-AAWQ00000000	VIPARAQ4037_0162-GVPAQ4037
VP0760	gi28897534-VPRIMD	VIPARP466_0746-GVP466	VIPARAN5034_1307-GVPAN5034	VIPARK5030_0741-GVPK5030	gi149747430:DS179904-AAWQ00000000	VIPARAQ4037_0161-GVPAQ4037
VP0761	gi28897535-VPRIMD	VIPARP466_0747-GVP466	VIPARAN5034_1306-GVPAN5034	VIPARK5030_0742-GVPK5030	gi149747423:DS179904-AAWQ00000000	VIPARAQ4037_0160-GVPAQ4037
VP0762	gi28897536-VPRIMD	VIPARP466_0748-GVP466	VIPARAN5034_1305-GVPAN5034	VIPARK5030_0743-GVPK5030	gi149747427:DS179904-AAWQ00000000	VIPARAQ4037_0159-GVPAQ4037
VP0763	gi28897537-VPRIMD	----------	----------	----------	----------	----------
VP0764	gi28897538-VPRIMD	VIPARP466_0749-GVP466	VIPARAN5034_1304-GVPAN5034	VIPARK5030_0744-GVPK5030	gi149747422:DS179904-AAWQ00000000	VIPARAQ4037_0158-GVPAQ4037
VP0765	gi28897539-VPRIMD	----------	----------	----------	----------	----------
VP0766	gi28897540-VPRIMD	VIPARP466_0750-GVP466	VIPARAN5034_1303-GVPAN5034	VIPARK5030_0745-GVPK5030	----------	VIPARAQ4037_0157-GVPAQ4037
VP0767	gi28897541-VPRIMD	VIPARP466_0752-GVP466	VIPARAN5034_1301-GVPAN5034	VIPARK5030_0747-GVPK5030	gi149747415:DS179904-AAWQ00000000	VIPARAQ4037_0155-GVPAQ4037
VP0768	gi28897542-VPRIMD	VIPARP466_0754-GVP466	VIPARAN5034_1300-GVPAN5034	VIPARK5030_0749-GVPK5030	gi149747421:DS179904-AAWQ00000000	VIPARAQ4037_0153-GVPAQ4037
VP0769	gi28897543-VPRIMD	VIPARP466_0755-GVP466	VIPARAN5034_1299-GVPAN5034	VIPARK5030_0750-GVPK5030	gi149747418:DS179904-AAWQ00000000	VIPARAQ4037_0152-GVPAQ4037
VP0770	gi28897544-VPRIMD	VIPARP466_0756-GVP466	VIPARAN5034_1298-GVPAN5034	VIPARK5030_0751-GVPK5030	gi149747432:DS179904-AAWQ00000000	VIPARAQ4037_0151-GVPAQ4037
VP0771	gi28897545-VPRIMD	VIPARP466_0757-GVP466	VIPARAN5034_1297-GVPAN5034	VIPARK5030_0752-GVPK5030	gi149747424:DS179904-AAWQ00000000	VIPARAQ4037_0150-GVPAQ4037
VP0772	gi28897546-VPRIMD	VIPARP466_0758-GVP466	VIPARAN5034_1296-GVPAN5034	VIPARK5030_0753-GVPK5030	gi149747425:DS179904-AAWQ00000000	VIPARAQ4037_0149-GVPAQ4037
VP0773	gi28897547-VPRIMD	VIPARP466_0759-GVP466	VIPARAN5034_1295-GVPAN5034	VIPARK5030_0754-GVPK5030	gi149746792:DS180267-AAWQ00000000	VIPARAQ4037_0148-GVPAQ4037
VP0774	gi28897548-VPRIMD	VIPARP466_0760-GVP466	VIPARAN5034_1294-GVPAN5034	VIPARK5030_0755-GVPK5030	gi149746790:DS180267-AAWQ00000000	VIPARAQ4037_0147-GVPAQ4037
VP0775	gi28897549-VPRIMD	VIPARP466_0761-GVP466	VIPARAN5034_1293-GVPAN5034	VIPARK5030_0756-GVPK5030	gi149746799:DS180267-AAWQ00000000	VIPARAQ4037_0146-GVPAQ4037
VP0776	gi28897550-VPRIMD	VIPARP466_0762-GVP466	VIPARAN5034_1292-GVPAN5034	VIPARK5030_0757-GVPK5030	gi149746797:DS180267-AAWQ00000000	VIPARAQ4037_0145-GVPAQ4037
VP0777	gi28897551-VPRIMD	VIPARP466_0763-GVP466	VIPARAN5034_1291-GVPAN5034	VIPARK5030_0758-GVPK5030	gi149746796:DS180267-AAWQ00000000	VIPARAQ4037_0144-GVPAQ4037
VP0778	gi28897552-VPRIMD	VIPARP466_0764-GVP466	VIPARAN5034_1290-GVPAN5034	VIPARK5030_0759-GVPK5030	gi149746795:DS180267-AAWQ00000000	VIPARAQ4037_0143-GVPAQ4037
VP0779	gi28897553-VPRIMD	----------	----------	----------	----------	----------
VP0780	gi28897554-VPRIMD	VIPARP466_0766-GVP466	VIPARAN5034_1288-GVPAN5034	VIPARK5030_0761-GVPK5030	gi149746798:DS180267-AAWQ00000000	VIPARAQ4037_0141-GVPAQ4037
VP0781	gi28897555-VPRIMD	VIPARP466_0767-GVP466	VIPARAN5034_1287-GVPAN5034	VIPARK5030_0762-GVPK5030	gi149746793:DS180267-AAWQ00000000	VIPARAQ4037_0140-GVPAQ4037
VP0782	gi28897556-VPRIMD	VIPARP466_0768-GVP466	VIPARAN5034_1286-GVPAN5034	VIPARK5030_0763-GVPK5030	gi149746791:DS180267-AAWQ00000000	VIPARAQ4037_0139-GVPAQ4037
VP0783	gi28897557-VPRIMD	VIPARP466_0769-GVP466	VIPARAN5034_1285-GVPAN5034	VIPARK5030_0764-GVPK5030	gi149746244:DS179904-AAWQ00000000	VIPARAQ4037_0138-GVPAQ4037
VP0784	gi28897558-VPRIMD	VIPARP466_0770-GVP466	VIPARAN5034_1284-GVPAN5034	VIPARK5030_0765-GVPK5030	gi149746242:DS179904-AAWQ00000000	VIPARAQ4037_0137-GVPAQ4037
VP0785	gi28897559-VPRIMD	VIPARP466_0771-GVP466	VIPARAN5034_1283-GVPAN5034	VIPARK5030_0766-GVPK5030	----------	VIPARAQ4037_0136-GVPAQ4037
VP0786	gi28897560-VPRIMD	VIPARP466_0772-GVP466	VIPARAN5034_1282-GVPAN5034	VIPARK5030_0767-GVPK5030	gi149746458:DS180267-AAWQ00000000	VIPARAQ4037_0135-GVPAQ4037
VP0787	gi28897561-VPRIMD	----------	----------	----------	----------	----------
VP0788	gi28897562-VPRIMD	VIPARP466_0773-GVP466	VIPARAN5034_1281-GVPAN5034	VIPARK5030_0768-GVPK5030	gi149746460:DS180267-AAWQ00000000	VIPARAQ4037_0134-GVPAQ4037
VP0789	gi28897563-VPRIMD	----------	----------	----------	----------	----------
VP0790	gi28897564-VPRIMD	VIPARP466_0774-GVP466	VIPARAN5034_1280-GVPAN5034	VIPARK5030_0769-GVPK5030	gi149749715:DS180051-AAWQ00000000	VIPARAQ4037_1844-GVPAQ4037
VP0791	gi28897565-VPRIMD	VIPARP466_0775-GVP466	VIPARAN5034_1279-GVPAN5034	VIPARK5030_0770-GVPK5030	gi149745981:DS179904-AAWQ00000000	VIPARAQ4037_0131-GVPAQ4037
VP0792	gi28897566-VPRIMD	----------	----------	----------	----------	----------
VP0793	gi28897567-VPRIMD	VIPARP466_0776-GVP466	VIPARAN5034_1278-GVPAN5034	VIPARK5030_0771-GVPK5030	----------	----------
VP0794	gi28897568-VPRIMD	----------	----------	----------	----------	----------
VP0795	gi28897569-VPRIMD	VIPARP466_0778-GVP466	VIPARAN5034_1276-GVPAN5034	VIPARK5030_0773-GVPK5030	----------	VIPARAQ4037_1323-GVPAQ4037
VP0796	gi28897570-VPRIMD	----------	----------	----------	----------	----------
VP0797	gi28897571-VPRIMD	----------	VIPARAN5034_1275-GVPAN5034	----------	----------	----------
VP0798	gi28897572-VPRIMD	----------	VIPARAN5034_1274-GVPAN5034	VIPARK5030_0776-GVPK5030	----------	----------
VP0799	gi28897573-VPRIMD	VIPARP466_0780-GVP466	VIPARAN5034_1273-GVPAN5034	VIPARK5030_0777-GVPK5030	gi149748244:DS179914-AAWQ00000000	VIPARAQ4037_0129-GVPAQ4037
VP0800	gi28897574-VPRIMD	VIPARP466_0781-GVP466	VIPARAN5034_1272-GVPAN5034	VIPARK5030_0778-GVPK5030	gi149748221:DS179914-AAWQ00000000	VIPARAQ4037_0128-GVPAQ4037
VP0801	gi28897575-VPRIMD	----------	----------	----------	----------	----------
VP0802	gi28897576-VPRIMD	VIPARP466_0782-GVP466	VIPARAN5034_1271-GVPAN5034	VIPARK5030_0779-GVPK5030	gi149748239:DS179914-AAWQ00000000	VIPARAQ4037_0127-GVPAQ4037
VP0803	gi28897577-VPRIMD	----------	----------	----------	----------	----------
VP0804	gi28897578-VPRIMD	VIPARP466_0783-GVP466	VIPARAN5034_1270-GVPAN5034	VIPARK5030_0780-GVPK5030	gi149748226:DS179914-AAWQ00000000	VIPARAQ4037_0126-GVPAQ4037
VP0805	gi28897579-VPRIMD	VIPARP466_0784-GVP466	VIPARAN5034_1269-GVPAN5034	VIPARK5030_0781-GVPK5030	gi149748230:DS179914-AAWQ00000000	VIPARAQ4037_0125-GVPAQ4037
VP0806	gi28897580-VPRIMD	VIPARP466_0785-GVP466	VIPARAN5034_1268-GVPAN5034	VIPARK5030_0782-GVPK5030	gi149748219:DS179914-AAWQ00000000	VIPARAQ4037_0124-GVPAQ4037
VP0808	gi28897582-VPRIMD	VIPARP466_0787-GVP466	VIPARAN5034_1266-GVPAN5034	VIPARK5030_0784-GVPK5030	gi149748222:DS179914-AAWQ00000000	VIPARAQ4037_0122-GVPAQ4037
VP0809	gi28897583-VPRIMD	VIPARP466_0788-GVP466	VIPARAN5034_1265-GVPAN5034	VIPARK5030_0785-GVPK5030	gi149748243:DS179914-AAWQ00000000	VIPARAQ4037_0121-GVPAQ4037
VP0811	gi28897584-VPRIMD	----------	----------	----------	----------	----------
VP0810	gi28897585-VPRIMD	VIPARP466_0789-GVP466	VIPARAN5034_1264-GVPAN5034	VIPARK5030_0786-GVPK5030	gi149748241:DS179914-AAWQ00000000	VIPARAQ4037_0120-GVPAQ4037
VP0812	gi28897586-VPRIMD	VIPARP466_0790-GVP466	VIPARAN5034_1263-GVPAN5034	VIPARK5030_0787-GVPK5030	gi149748220:DS179914-AAWQ00000000	VIPARAQ4037_0119-GVPAQ4037
VP0813	gi28897587-VPRIMD	VIPARP466_0791-GVP466	VIPARAN5034_1262-GVPAN5034	VIPARK5030_0788-GVPK5030	gi149748231:DS179914-AAWQ00000000	VIPARAQ4037_0118-GVPAQ4037
VP0814	gi28897588-VPRIMD	VIPARP466_0792-GVP466	VIPARAN5034_1261-GVPAN5034	VIPARK5030_0789-GVPK5030	gi149748225:DS179914-AAWQ00000000	VIPARAQ4037_0117-GVPAQ4037
VP0815	gi28897589-VPRIMD	----------	----------	----------	----------	----------
VP0816	gi28897590-VPRIMD	VIPARP466_0793-GVP466	VIPARAN5034_1260-GVPAN5034	VIPARK5030_0790-GVPK5030	gi149748232:DS179914-AAWQ00000000	VIPARAQ4037_0116-GVPAQ4037
VP0817	gi28897591-VPRIMD	VIPARP466_0794-GVP466	VIPARAN5034_1259-GVPAN5034	VIPARK5030_0791-GVPK5030	gi149748235:DS179914-AAWQ00000000	VIPARAQ4037_0115-GVPAQ4037
VP0818	gi28897592-VPRIMD	VIPARP466_0795-GVP466	VIPARAN5034_1258-GVPAN5034	VIPARK5030_0792-GVPK5030	gi149748224:DS179914-AAWQ00000000	VIPARAQ4037_0114-GVPAQ4037
VP0819	gi28897593-VPRIMD	VIPARP466_0796-GVP466	VIPARAN5034_1257-GVPAN5034	VIPARK5030_0793-GVPK5030	gi149748227:DS179914-AAWQ00000000	VIPARAQ4037_0113-GVPAQ4037
VP0820	gi28897594-VPRIMD	VIPARP466_0797-GVP466	VIPARAN5034_1256-GVPAN5034	VIPARK5030_0794-GVPK5030	gi149748246:DS179914-AAWQ00000000	VIPARAQ4037_0112-GVPAQ4037
VP0821	gi28897595-VPRIMD	VIPARP466_0798-GVP466	VIPARAN5034_1255-GVPAN5034	VIPARK5030_0795-GVPK5030	gi149748238:DS179914-AAWQ00000000	VIPARAQ4037_0111-GVPAQ4037
VP0822	gi28897596-VPRIMD	VIPARP466_0799-GVP466	VIPARAN5034_1254-GVPAN5034	VIPARK5030_0796-GVPK5030	gi149748233:DS179914-AAWQ00000000	VIPARAQ4037_0110-GVPAQ4037
VP0823	gi28897597-VPRIMD	VIPARP466_0800-GVP466	VIPARAN5034_1253-GVPAN5034	VIPARK5030_0797-GVPK5030	gi149748223:DS179914-AAWQ00000000	VIPARAQ4037_0109-GVPAQ4037
VP0824	gi28897598-VPRIMD	VIPARP466_0801-GVP466	VIPARAN5034_1252-GVPAN5034	VIPARK5030_0798-GVPK5030	gi149748229:DS179914-AAWQ00000000	VIPARAQ4037_0108-GVPAQ4037
VP0825	gi28897599-VPRIMD	VIPARP466_0802-GVP466	VIPARAN5034_1251-GVPAN5034	VIPARK5030_0799-GVPK5030	gi149748248:DS179914-AAWQ00000000	VIPARAQ4037_0107-GVPAQ4037
VP0826	gi28897600-VPRIMD	VIPARP466_0803-GVP466	VIPARAN5034_1250-GVPAN5034	VIPARK5030_0800-GVPK5030	gi149748237:DS179914-AAWQ00000000	VIPARAQ4037_0106-GVPAQ4037
VP0827	gi28897601-VPRIMD	VIPARP466_0804-GVP466	VIPARAN5034_1249-GVPAN5034	VIPARK5030_0801-GVPK5030	gi149748234:DS179914-AAWQ00000000	VIPARAQ4037_0105-GVPAQ4037
VP0828	gi28897602-VPRIMD	VIPARP466_1984-GVP466	VIPARAN5034_1248-GVPAN5034	VIPARK5030_0802-GVPK5030	gi149748247:DS179914-AAWQ00000000	VIPARAQ4037_0104-GVPAQ4037
VP0829	gi28897603-VPRIMD	VIPARP466_0807-GVP466	VIPARAN5034_1247-GVPAN5034	VIPARK5030_0803-GVPK5030	gi149748240:DS179914-AAWQ00000000	----------
VP0830	gi28897604-VPRIMD	----------	----------	----------	----------	----------
VP0831	gi28897605-VPRIMD	VIPARP466_0808-GVP466	VIPARAN5034_1246-GVPAN5034	VIPARK5030_0804-GVPK5030	gi149748245:DS179914-AAWQ00000000	VIPARAQ4037_0102-GVPAQ4037
VP0832	gi28897606-VPRIMD	VIPARP466_0809-GVP466	VIPARAN5034_1245-GVPAN5034	----------	gi149748242:DS179914-AAWQ00000000	VIPARAQ4037_0101-GVPAQ4037
VP0833	gi28897607-VPRIMD	----------	VIPARAN5034_1244-GVPAN5034	----------	----------	----------
VP0834	gi28897608-VPRIMD	----------	VIPARAN5034_1243-GVPAN5034	----------	----------	----------
VP0835	gi28897609-VPRIMD	----------	VIPARAN5034_1242-GVPAN5034	----------	----------	----------
VP0836	gi28897610-VPRIMD	----------	VIPARAN5034_1241-GVPAN5034	----------	----------	----------
VP0837	gi28897611-VPRIMD	----------	VIPARAN5034_1240-GVPAN5034	----------	----------	----------
VP0838	gi28897612-VPRIMD	----------	VIPARAN5034_1239-GVPAN5034	VIPARK5030_0806-GVPK5030	gi149748014:DS179948-AAWQ00000000	----------
VP0839	gi28897613-VPRIMD	VIPARP466_0811-GVP466	VIPARAN5034_1238-GVPAN5034	VIPARK5030_0807-GVPK5030	gi149748012:DS179948-AAWQ00000000	VIPARAQ4037_0099-GVPAQ4037
VP0840	gi28897614-VPRIMD	VIPARP466_0812-GVP466	VIPARAN5034_1237-GVPAN5034	VIPARK5030_0808-GVPK5030	gi149748002:DS179948-AAWQ00000000	VIPARAQ4037_0098-GVPAQ4037
VP0841	gi28897615-VPRIMD	VIPARP466_0813-GVP466	VIPARAN5034_1236-GVPAN5034	VIPARK5030_0809-GVPK5030	gi149748020:DS179948-AAWQ00000000	VIPARAQ4037_0097-GVPAQ4037
VP0842	gi28897616-VPRIMD	VIPARP466_0814-GVP466	VIPARAN5034_1235-GVPAN5034	VIPARK5030_0810-GVPK5030	gi149748017:DS179948-AAWQ00000000	VIPARAQ4037_0096-GVPAQ4037
VP0843	gi28897617-VPRIMD	VIPARP466_0815-GVP466	VIPARAN5034_1234-GVPAN5034	----------	gi149748022:DS179948-AAWQ00000000	----------
VP0844	gi28897618-VPRIMD	VIPARP466_0816-GVP466	VIPARAN5034_1233-GVPAN5034	VIPARK5030_0812-GVPK5030	gi149748013:DS179948-AAWQ00000000	VIPARAQ4037_0094-GVPAQ4037
VP0845	gi28897619-VPRIMD	VIPARP466_0817-GVP466	VIPARAN5034_1232-GVPAN5034	VIPARK5030_0813-GVPK5030	gi149748007:DS179948-AAWQ00000000	VIPARAQ4037_0093-GVPAQ4037
VP0846	gi28897620-VPRIMD	VIPARP466_0818-GVP466	VIPARAN5034_1231-GVPAN5034	VIPARK5030_0814-GVPK5030	gi149748009:DS179948-AAWQ00000000	VIPARAQ4037_0092-GVPAQ4037
VP0847	gi28897621-VPRIMD	VIPARP466_0819-GVP466	VIPARAN5034_1230-GVPAN5034	VIPARK5030_0815-GVPK5030	gi149748006:DS179948-AAWQ00000000	VIPARAQ4037_0091-GVPAQ4037
VP0848	gi28897622-VPRIMD	VIPARP466_0820-GVP466	VIPARAN5034_1229-GVPAN5034	VIPARK5030_0816-GVPK5030	gi149748024:DS179948-AAWQ00000000	VIPARAQ4037_0090-GVPAQ4037
VP0849	gi28897623-VPRIMD	VIPARP466_0821-GVP466	VIPARAN5034_1228-GVPAN5034	VIPARK5030_0817-GVPK5030	gi149748010:DS179948-AAWQ00000000	VIPARAQ4037_0089-GVPAQ4037
VP0850	gi28897624-VPRIMD	VIPARP466_0822-GVP466	VIPARAN5034_1227-GVPAN5034	VIPARK5030_0818-GVPK5030	gi149748019:DS179948-AAWQ00000000	VIPARAQ4037_0088-GVPAQ4037
VP0851	gi28897625-VPRIMD	VIPARP466_0823-GVP466	VIPARAN5034_1226-GVPAN5034	VIPARK5030_0819-GVPK5030	gi149748023:DS179948-AAWQ00000000	VIPARAQ4037_0087-GVPAQ4037
VP0852	gi28897626-VPRIMD	VIPARP466_0824-GVP466	VIPARAN5034_1225-GVPAN5034	VIPARK5030_0820-GVPK5030	gi149748003:DS179948-AAWQ00000000	VIPARAQ4037_0086-GVPAQ4037
VP0853	gi28897627-VPRIMD	VIPARP466_0825-GVP466	VIPARAN5034_1224-GVPAN5034	VIPARK5030_0821-GVPK5030	gi149748011:DS179948-AAWQ00000000	VIPARAQ4037_0085-GVPAQ4037
VP0854	gi28897628-VPRIMD	VIPARP466_0826-GVP466	VIPARAN5034_1223-GVPAN5034	VIPARK5030_0822-GVPK5030	gi149748015:DS179948-AAWQ00000000	VIPARAQ4037_0084-GVPAQ4037
VP0855	gi28897629-VPRIMD	----------	----------	----------	----------	----------
VP0856	gi28897630-VPRIMD	----------	VIPARAN5034_1222-GVPAN5034	----------	gi149748004:DS179948-AAWQ00000000	----------
VP0857	gi28897631-VPRIMD	VIPARP466_0828-GVP466	VIPARAN5034_1221-GVPAN5034	VIPARK5030_0824-GVPK5030	gi149748021:DS179948-AAWQ00000000	VIPARAQ4037_0083-GVPAQ4037
VP0858	gi28897632-VPRIMD	VIPARP466_0829-GVP466	VIPARAN5034_1220-GVPAN5034	VIPARK5030_0825-GVPK5030	gi149748008:DS179948-AAWQ00000000	VIPARAQ4037_0082-GVPAQ4037
VP0859	gi28897633-VPRIMD	VIPARP466_0830-GVP466	VIPARAN5034_1219-GVPAN5034	VIPARK5030_0826-GVPK5030	gi149748018:DS179948-AAWQ00000000	VIPARAQ4037_0081-GVPAQ4037
VP0860	gi28897634-VPRIMD	VIPARP466_0831-GVP466	VIPARAN5034_1218-GVPAN5034	VIPARK5030_0827-GVPK5030	gi149748016:DS179948-AAWQ00000000	VIPARAQ4037_0080-GVPAQ4037
VP0861	gi28897635-VPRIMD	VIPARP466_0832-GVP466	VIPARAN5034_1217-GVPAN5034	VIPARK5030_0828-GVPK5030	gi149748005:DS179948-AAWQ00000000	VIPARAQ4037_0079-GVPAQ4037
VP0862	gi28897636-VPRIMD	----------	----------	----------	----------	----------
VP0863	gi28897637-VPRIMD	VIPARP466_0833-GVP466	VIPARAN5034_1216-GVPAN5034	VIPARK5030_0829-GVPK5030	----------	VIPARAQ4037_0078-GVPAQ4037
VP0864	gi28897638-VPRIMD	VIPARP466_0834-GVP466	VIPARAN5034_1215-GVPAN5034	VIPARK5030_0830-GVPK5030	----------	VIPARAQ4037_0077-GVPAQ4037
VP0865	gi28897639-VPRIMD	VIPARP466_0835-GVP466	VIPARAN5034_1214-GVPAN5034	VIPARK5030_0831-GVPK5030	----------	VIPARAQ4037_0076-GVPAQ4037
VP0866	gi28897640-VPRIMD	VIPARP466_0836-GVP466	VIPARAN5034_1213-GVPAN5034	VIPARK5030_0832-GVPK5030	----------	VIPARAQ4037_0075-GVPAQ4037
VP0867	gi28897641-VPRIMD	VIPARP466_0837-GVP466	VIPARAN5034_1212-GVPAN5034	VIPARK5030_0833-GVPK5030	----------	VIPARAQ4037_0074-GVPAQ4037
VP0868	gi28897642-VPRIMD	VIPARP466_0838-GVP466	VIPARAN5034_1211-GVPAN5034	VIPARK5030_0834-GVPK5030	gi149746272:DS179948-AAWQ00000000	VIPARAQ4037_0073-GVPAQ4037
VP0869	gi28897643-VPRIMD	VIPARP466_0839-GVP466	VIPARAN5034_1210-GVPAN5034	VIPARK5030_0835-GVPK5030	gi149746275:DS179948-AAWQ00000000	VIPARAQ4037_0072-GVPAQ4037
VP0870	gi28897644-VPRIMD	VIPARP466_0840-GVP466	VIPARAN5034_1209-GVPAN5034	VIPARK5030_0836-GVPK5030	gi149746273:DS179948-AAWQ00000000	VIPARAQ4037_2111-GVPAQ4037
VP0871	gi28897645-VPRIMD	VIPARP466_0842-GVP466	VIPARAN5034_1208-GVPAN5034	VIPARK5030_0838-GVPK5030	gi149746274:DS179948-AAWQ00000000	VIPARAQ4037_0069-GVPAQ4037
VP0872	gi28897646-VPRIMD	----------	----------	----------	----------	----------
VP0873	gi28897647-VPRIMD	----------	----------	----------	----------	----------
VP0874	gi28897648-VPRIMD	VIPARP466_0841-GVP466	----------	VIPARK5030_0837-GVPK5030	----------	----------
VP0875	gi28897649-VPRIMD	VIPARP466_0843-GVP466	----------	VIPARK5030_0839-GVPK5030	gi149748632:DS180189-AAWQ00000000	VIPARAQ4037_0068-GVPAQ4037
VP0876	gi28897650-VPRIMD	VIPARP466_0844-GVP466	VIPARAN5034_1206-GVPAN5034	VIPARK5030_0840-GVPK5030	gi149748648:DS180189-AAWQ00000000	VIPARAQ4037_0067-GVPAQ4037
VP0877	gi28897651-VPRIMD	VIPARP466_0845-GVP466	VIPARAN5034_1205-GVPAN5034	VIPARK5030_0841-GVPK5030	gi149748652:DS180189-AAWQ00000000	VIPARAQ4037_0066-GVPAQ4037
VP0878	gi28897652-VPRIMD	VIPARP466_0846-GVP466	VIPARAN5034_1204-GVPAN5034	VIPARK5030_0842-GVPK5030	gi149748640:DS180189-AAWQ00000000	VIPARAQ4037_0065-GVPAQ4037
VP0879	gi28897653-VPRIMD	VIPARP466_0847-GVP466	VIPARAN5034_1203-GVPAN5034	VIPARK5030_0843-GVPK5030	gi149748633:DS180189-AAWQ00000000	VIPARAQ4037_0064-GVPAQ4037
VP0880	gi28897654-VPRIMD	VIPARP466_0849-GVP466	VIPARAN5034_1201-GVPAN5034	VIPARK5030_0845-GVPK5030	gi149748635:DS180189-AAWQ00000000	----------
VP0881	gi28897655-VPRIMD	VIPARP466_0850-GVP466	VIPARAN5034_1200-GVPAN5034	VIPARK5030_0846-GVPK5030	gi149748665:DS180189-AAWQ00000000	VIPARAQ4037_0060-GVPAQ4037
VP0882	gi28897656-VPRIMD	VIPARP466_0851-GVP466	VIPARAN5034_1199-GVPAN5034	VIPARK5030_0847-GVPK5030	gi149748668:DS180189-AAWQ00000000	VIPARAQ4037_0059-GVPAQ4037
VP0883	gi28897657-VPRIMD	VIPARP466_0852-GVP466	VIPARAN5034_1198-GVPAN5034	VIPARK5030_0848-GVPK5030	gi149748641:DS180189-AAWQ00000000	VIPARAQ4037_0058-GVPAQ4037
VP0884	gi28897658-VPRIMD	VIPARP466_0853-GVP466	VIPARAN5034_1197-GVPAN5034	VIPARK5030_0849-GVPK5030	gi149748664:DS180189-AAWQ00000000	VIPARAQ4037_0057-GVPAQ4037
VP0885	gi28897659-VPRIMD	VIPARP466_0854-GVP466	VIPARAN5034_1196-GVPAN5034	VIPARK5030_0850-GVPK5030	gi149748642:DS180189-AAWQ00000000	VIPARAQ4037_0056-GVPAQ4037
VP0886	gi28897660-VPRIMD	VIPARP466_0855-GVP466	VIPARAN5034_1195-GVPAN5034	VIPARK5030_0851-GVPK5030	gi149748645:DS180189-AAWQ00000000	VIPARAQ4037_0055-GVPAQ4037
VP0887	gi28897661-VPRIMD	VIPARP466_0856-GVP466	VIPARAN5034_1194-GVPAN5034	VIPARK5030_0852-GVPK5030	gi149748663:DS180189-AAWQ00000000	VIPARAQ4037_0054-GVPAQ4037
VP0888	gi28897662-VPRIMD	VIPARP466_0857-GVP466	VIPARAN5034_1193-GVPAN5034	VIPARK5030_0853-GVPK5030	gi149748639:DS180189-AAWQ00000000	VIPARAQ4037_0053-GVPAQ4037
VP0889	gi28897663-VPRIMD	VIPARP466_0858-GVP466	VIPARAN5034_1192-GVPAN5034	VIPARK5030_0854-GVPK5030	gi149748669:DS180189-AAWQ00000000	VIPARAQ4037_0052-GVPAQ4037
VP0890	gi28897664-VPRIMD	VIPARP466_0859-GVP466	VIPARAN5034_1191-GVPAN5034	VIPARK5030_0855-GVPK5030	gi149748666:DS180189-AAWQ00000000	VIPARAQ4037_0051-GVPAQ4037
VP0891	gi28897665-VPRIMD	VIPARP466_0860-GVP466	VIPARAN5034_1190-GVPAN5034	VIPARK5030_0856-GVPK5030	gi149748636:DS180189-AAWQ00000000	VIPARAQ4037_0050-GVPAQ4037
VP0892	gi28897666-VPRIMD	VIPARP466_0861-GVP466	VIPARAN5034_1189-GVPAN5034	VIPARK5030_0857-GVPK5030	gi149748661:DS180189-AAWQ00000000	VIPARAQ4037_0049-GVPAQ4037
VP0893	gi28897667-VPRIMD	VIPARP466_0862-GVP466	VIPARAN5034_1188-GVPAN5034	VIPARK5030_0858-GVPK5030	gi149748637:DS180189-AAWQ00000000	VIPARAQ4037_0048-GVPAQ4037
VP0894	gi28897668-VPRIMD	VIPARP466_0863-GVP466	VIPARAN5034_1187-GVPAN5034	VIPARK5030_0859-GVPK5030	gi149748655:DS180189-AAWQ00000000	VIPARAQ4037_0047-GVPAQ4037
VP0895	gi28897669-VPRIMD	VIPARP466_0864-GVP466	VIPARAN5034_1186-GVPAN5034	VIPARK5030_0860-GVPK5030	gi149748662:DS180189-AAWQ00000000	VIPARAQ4037_0046-GVPAQ4037
VP0896	gi28897670-VPRIMD	VIPARP466_0865-GVP466	VIPARAN5034_1185-GVPAN5034	VIPARK5030_0861-GVPK5030	gi149748649:DS180189-AAWQ00000000	VIPARAQ4037_0045-GVPAQ4037
VP0897	gi28897671-VPRIMD	VIPARP466_0866-GVP466	VIPARAN5034_1184-GVPAN5034	VIPARK5030_0862-GVPK5030	gi149748656:DS180189-AAWQ00000000	VIPARAQ4037_0044-GVPAQ4037
VP0898	gi28897672-VPRIMD	VIPARP466_0867-GVP466	VIPARAN5034_1183-GVPAN5034	VIPARK5030_0863-GVPK5030	gi149748660:DS180189-AAWQ00000000	VIPARAQ4037_0043-GVPAQ4037
VP0899	gi28897673-VPRIMD	VIPARP466_0868-GVP466	VIPARAN5034_1182-GVPAN5034	VIPARK5030_0864-GVPK5030	gi149748646:DS180189-AAWQ00000000	VIPARAQ4037_0042-GVPAQ4037
VP0900	gi28897674-VPRIMD	VIPARP466_0869-GVP466	VIPARAN5034_1181-GVPAN5034	VIPARK5030_0865-GVPK5030	gi149748630:DS180189-AAWQ00000000	VIPARAQ4037_0041-GVPAQ4037
VP0901	gi28897675-VPRIMD	VIPARP466_0871-GVP466	----------	----------	----------	VIPARAQ4037_0039-GVPAQ4037
VP0902	gi28897676-VPRIMD	VIPARP466_0870-GVP466	VIPARAN5034_1179-GVPAN5034	VIPARK5030_0867-GVPK5030	gi149748650:DS180189-AAWQ00000000	VIPARAQ4037_0040-GVPAQ4037
VP0903	gi28897677-VPRIMD	VIPARP466_0872-GVP466	VIPARAN5034_1177-GVPAN5034	VIPARK5030_0869-GVPK5030	gi149748644:DS180189-AAWQ00000000	VIPARAQ4037_0038-GVPAQ4037
VP0904	gi28897678-VPRIMD	VIPARP466_0873-GVP466	VIPARAN5034_1176-GVPAN5034	VIPARK5030_0870-GVPK5030	gi149748654:DS180189-AAWQ00000000	VIPARAQ4037_0037-GVPAQ4037
VP0905	gi28897679-VPRIMD	VIPARP466_0874-GVP466	VIPARAN5034_1175-GVPAN5034	VIPARK5030_0871-GVPK5030	gi149748659:DS180189-AAWQ00000000	VIPARAQ4037_0036-GVPAQ4037
VP0906	gi28897680-VPRIMD	----------	----------	----------	----------	----------
VP0907	gi28897681-VPRIMD	VIPARP466_0876-GVP466	----------	VIPARK5030_0872-GVPK5030	gi149748643:DS180189-AAWQ00000000	VIPARAQ4037_0034-GVPAQ4037
VP0908	gi28897682-VPRIMD	VIPARP466_0877-GVP466	VIPARAN5034_1172-GVPAN5034	VIPARK5030_0873-GVPK5030	gi149748653:DS180189-AAWQ00000000	VIPARAQ4037_0033-GVPAQ4037
VP0909	gi28897683-VPRIMD	VIPARP466_0878-GVP466	VIPARAN5034_1171-GVPAN5034	VIPARK5030_0874-GVPK5030	gi149748634:DS180189-AAWQ00000000	VIPARAQ4037_0032-GVPAQ4037
VP0910	gi28897684-VPRIMD	VIPARP466_0879-GVP466	VIPARAN5034_1170-GVPAN5034	VIPARK5030_0875-GVPK5030	gi149748657:DS180189-AAWQ00000000	VIPARAQ4037_0031-GVPAQ4037
VP0911	gi28897685-VPRIMD	VIPARP466_0880-GVP466	VIPARAN5034_1169-GVPAN5034	VIPARK5030_0876-GVPK5030	gi149748667:DS180189-AAWQ00000000	VIPARAQ4037_0030-GVPAQ4037
VP0912	gi28897686-VPRIMD	VIPARP466_0881-GVP466	VIPARAN5034_1168-GVPAN5034	VIPARK5030_0877-GVPK5030	gi149748647:DS180189-AAWQ00000000	VIPARAQ4037_0029-GVPAQ4037
VP0913	gi28897687-VPRIMD	----------	----------	----------	----------	----------
VP0914	gi28897688-VPRIMD	VIPARP466_0884-GVP466	VIPARAN5034_1166-GVPAN5034	VIPARK5030_0879-GVPK5030	gi149746836:DS180189-AAWQ00000000	VIPARAQ4037_0027-GVPAQ4037
VP0915	gi28897689-VPRIMD	VIPARP466_0885-GVP466	VIPARAN5034_1165-GVPAN5034	VIPARK5030_0880-GVPK5030	----------	VIPARAQ4037_0026-GVPAQ4037
VP0916	gi28897690-VPRIMD	VIPARP466_0887-GVP466	VIPARAN5034_1164-GVPAN5034	VIPARK5030_0881-GVPK5030	gi149746834:DS180189-AAWQ00000000	VIPARAQ4037_0024-GVPAQ4037
VP0917	gi28897691-VPRIMD	VIPARP466_0888-GVP466	VIPARAN5034_1163-GVPAN5034	----------	gi149746838:DS180189-AAWQ00000000	VIPARAQ4037_0023-GVPAQ4037
VP0918	gi28897692-VPRIMD	VIPARP466_0889-GVP466	VIPARAN5034_1162-GVPAN5034	VIPARK5030_0883-GVPK5030	gi149746837:DS180189-AAWQ00000000	VIPARAQ4037_0022-GVPAQ4037
VP0919	gi28897693-VPRIMD	VIPARP466_0890-GVP466	VIPARAN5034_1161-GVPAN5034	VIPARK5030_0884-GVPK5030	gi149746833:DS180189-AAWQ00000000	----------
VP0920	gi28897694-VPRIMD	VIPARP466_0891-GVP466	VIPARAN5034_1160-GVPAN5034	VIPARK5030_0885-GVPK5030	gi149746630:DS180279-AAWQ00000000	VIPARAQ4037_0019-GVPAQ4037
VP0921	gi28897695-VPRIMD	VIPARP466_0892-GVP466	VIPARAN5034_1159-GVPAN5034	VIPARK5030_0886-GVPK5030	gi149748606:DS180017-AAWQ00000000	VIPARAQ4037_0018-GVPAQ4037
VP0922	gi28897696-VPRIMD	VIPARP466_0893-GVP466	VIPARAN5034_1158-GVPAN5034	VIPARK5030_0887-GVPK5030	gi149748616:DS180017-AAWQ00000000	VIPARAQ4037_0017-GVPAQ4037
VP0924	gi28897697-VPRIMD	VIPARP466_0894-GVP466	----------	VIPARK5030_0888-GVPK5030	gi149748596:DS180017-AAWQ00000000	VIPARAQ4037_0016-GVPAQ4037
VP0923	gi28897698-VPRIMD	VIPARP466_0895-GVP466	VIPARAN5034_1156-GVPAN5034	VIPARK5030_0889-GVPK5030	gi149748590:DS180017-AAWQ00000000	VIPARAQ4037_0015-GVPAQ4037
VP0925	gi28897699-VPRIMD	VIPARP466_0896-GVP466	VIPARAN5034_1155-GVPAN5034	VIPARK5030_0890-GVPK5030	gi149748623:DS180017-AAWQ00000000	VIPARAQ4037_0014-GVPAQ4037
VP0926	gi28897700-VPRIMD	VIPARP466_0897-GVP466	VIPARAN5034_1154-GVPAN5034	VIPARK5030_0891-GVPK5030	gi149748597:DS180017-AAWQ00000000	VIPARAQ4037_0013-GVPAQ4037
VP0927	gi28897701-VPRIMD	VIPARP466_0898-GVP466	VIPARAN5034_1153-GVPAN5034	VIPARK5030_0892-GVPK5030	gi149748599:DS180017-AAWQ00000000	VIPARAQ4037_0012-GVPAQ4037
VP0928	gi28897702-VPRIMD	VIPARP466_0899-GVP466	VIPARAN5034_1152-GVPAN5034	VIPARK5030_0893-GVPK5030	gi149748622:DS180017-AAWQ00000000	VIPARAQ4037_0011-GVPAQ4037
VP0929	gi28897703-VPRIMD	VIPARP466_0900-GVP466	VIPARAN5034_1151-GVPAN5034	VIPARK5030_0894-GVPK5030	gi149748624:DS180017-AAWQ00000000	VIPARAQ4037_0010-GVPAQ4037
VP0930	gi28897704-VPRIMD	VIPARP466_0901-GVP466	VIPARAN5034_1150-GVPAN5034	VIPARK5030_0895-GVPK5030	gi149748620:DS180017-AAWQ00000000	VIPARAQ4037_0009-GVPAQ4037
VP0932	gi28897706-VPRIMD	VIPARP466_0903-GVP466	VIPARAN5034_1148-GVPAN5034	VIPARK5030_0897-GVPK5030	gi149748608:DS180017-AAWQ00000000	VIPARAQ4037_0007-GVPAQ4037
VP0933	gi28897707-VPRIMD	VIPARP466_0904-GVP466	VIPARAN5034_1147-GVPAN5034	VIPARK5030_0898-GVPK5030	gi149748598:DS180017-AAWQ00000000	VIPARAQ4037_0006-GVPAQ4037
VP0934	gi28897708-VPRIMD	----------	----------	----------	----------	----------
VP0935	gi28897709-VPRIMD	----------	----------	----------	----------	----------
VP0936	gi28897710-VPRIMD	VIPARP466_0905-GVP466	VIPARAN5034_1146-GVPAN5034	VIPARK5030_0899-GVPK5030	gi149748587:DS180017-AAWQ00000000	VIPARAQ4037_0005-GVPAQ4037
VP0937	gi28897711-VPRIMD	VIPARP466_0907-GVP466	VIPARAN5034_1144-GVPAN5034	VIPARK5030_0901-GVPK5030	gi149748595:DS180017-AAWQ00000000	VIPARAQ4037_0003-GVPAQ4037
VP0938	gi28897712-VPRIMD	VIPARP466_0908-GVP466	VIPARAN5034_1143-GVPAN5034	VIPARK5030_0903-GVPK5030	gi149748588:DS180017-AAWQ00000000	VIPARAQ4037_0002-GVPAQ4037
VP0939	gi28897713-VPRIMD	VIPARP466_0909-GVP466	VIPARAN5034_1142-GVPAN5034	VIPARK5030_0904-GVPK5030	----------	VIPARAQ4037_0001-GVPAQ4037
VP0940	gi28897714-VPRIMD	VIPARP466_0910-GVP466	VIPARAN5034_1134-GVPAN5034	VIPARK5030_0906-GVPK5030	gi149747950:DS180218-AAWQ00000000	VIPARAQ4037_3038-GVPAQ4037
VP0941	gi28897715-VPRIMD	VIPARP466_0911-GVP466	VIPARAN5034_1133-GVPAN5034	VIPARK5030_0907-GVPK5030	gi149747934:DS180218-AAWQ00000000	VIPARAQ4037_3037-GVPAQ4037
VP0942	gi28897716-VPRIMD	VIPARP466_0912-GVP466	VIPARAN5034_1132-GVPAN5034	VIPARK5030_0908-GVPK5030	gi149747945:DS180218-AAWQ00000000	VIPARAQ4037_3036-GVPAQ4037
VP0943	gi28897717-VPRIMD	----------	----------	----------	----------	----------
VP0944	gi28897718-VPRIMD	VIPARP466_0913-GVP466	VIPARAN5034_1131-GVPAN5034	VIPARK5030_0909-GVPK5030	gi149747933:DS180218-AAWQ00000000	VIPARAQ4037_3035-GVPAQ4037
VP0945	gi28897719-VPRIMD	VIPARP466_0914-GVP466	VIPARAN5034_1130-GVPAN5034	VIPARK5030_0910-GVPK5030	gi149747941:DS180218-AAWQ00000000	VIPARAQ4037_3034-GVPAQ4037
VP0946	gi28897720-VPRIMD	VIPARP466_0915-GVP466	VIPARAN5034_1129-GVPAN5034	VIPARK5030_0911-GVPK5030	gi149747937:DS180218-AAWQ00000000	VIPARAQ4037_3033-GVPAQ4037
VP0947	gi28897721-VPRIMD	VIPARP466_0916-GVP466	VIPARAN5034_1128-GVPAN5034	VIPARK5030_0912-GVPK5030	gi149747948:DS180218-AAWQ00000000	VIPARAQ4037_3032-GVPAQ4037
VP0948	gi28897722-VPRIMD	VIPARP466_0917-GVP466	VIPARAN5034_1127-GVPAN5034	VIPARK5030_0913-GVPK5030	gi149747929:DS180218-AAWQ00000000	VIPARAQ4037_3031-GVPAQ4037
VP0949	gi28897723-VPRIMD	VIPARP466_0918-GVP466	VIPARAN5034_1126-GVPAN5034	VIPARK5030_0914-GVPK5030	gi149747946:DS180218-AAWQ00000000	VIPARAQ4037_3030-GVPAQ4037
VP0950	gi28897724-VPRIMD	VIPARP466_0919-GVP466	VIPARAN5034_1125-GVPAN5034	VIPARK5030_0915-GVPK5030	gi149747936:DS180218-AAWQ00000000	VIPARAQ4037_3029-GVPAQ4037
VP0951	gi28897725-VPRIMD	VIPARP466_0920-GVP466	VIPARAN5034_1124-GVPAN5034	VIPARK5030_0916-GVPK5030	gi149747930:DS180218-AAWQ00000000	VIPARAQ4037_3028-GVPAQ4037
VP0952	gi28897726-VPRIMD	VIPARP466_0922-GVP466	VIPARAN5034_1122-GVPAN5034	VIPARK5030_0918-GVPK5030	gi149747935:DS180218-AAWQ00000000	VIPARAQ4037_3026-GVPAQ4037
VP0953	gi28897727-VPRIMD	VIPARP466_0923-GVP466	VIPARAN5034_1121-GVPAN5034	VIPARK5030_0919-GVPK5030	gi149747947:DS180218-AAWQ00000000	VIPARAQ4037_3025-GVPAQ4037
VP0954	gi28897728-VPRIMD	VIPARP466_0925-GVP466	VIPARAN5034_1119-GVPAN5034	VIPARK5030_0921-GVPK5030	gi149747943:DS180218-AAWQ00000000	VIPARAQ4037_3023-GVPAQ4037
VP0955	gi28897729-VPRIMD	VIPARP466_0926-GVP466	VIPARAN5034_1118-GVPAN5034	VIPARK5030_0922-GVPK5030	gi149747944:DS180218-AAWQ00000000	VIPARAQ4037_3022-GVPAQ4037
VP0956	gi28897730-VPRIMD	VIPARP466_0927-GVP466	VIPARAN5034_1117-GVPAN5034	VIPARK5030_0923-GVPK5030	gi149747931:DS180218-AAWQ00000000	VIPARAQ4037_3021-GVPAQ4037
VP0957	gi28897731-VPRIMD	----------	----------	----------	----------	----------
VP0958	gi28897732-VPRIMD	VIPARP466_0929-GVP466	VIPARAN5034_1115-GVPAN5034	VIPARK5030_0925-GVPK5030	gi149747932:DS180218-AAWQ00000000	VIPARAQ4037_3019-GVPAQ4037
VP0959	gi28897733-VPRIMD	VIPARP466_0930-GVP466	VIPARAN5034_1114-GVPAN5034	VIPARK5030_0926-GVPK5030	gi149747942:DS180218-AAWQ00000000	VIPARAQ4037_3018-GVPAQ4037
VP0960	gi28897734-VPRIMD	VIPARP466_0931-GVP466	VIPARAN5034_1113-GVPAN5034	VIPARK5030_0927-GVPK5030	gi149747939:DS180218-AAWQ00000000	VIPARAQ4037_3017-GVPAQ4037
VP0961	gi28897735-VPRIMD	----------	----------	----------	----------	----------
VP0962	gi28897736-VPRIMD	VIPARP466_0932-GVP466	VIPARAN5034_1112-GVPAN5034	VIPARK5030_0928-GVPK5030	gi149747938:DS180218-AAWQ00000000	VIPARAQ4037_3016-GVPAQ4037
VP0963	gi28897737-VPRIMD	VIPARP466_0933-GVP466	VIPARAN5034_1111-GVPAN5034	VIPARK5030_0929-GVPK5030	gi149747949:DS180218-AAWQ00000000	VIPARAQ4037_3015-GVPAQ4037
VP0964	gi28897738-VPRIMD	VIPARP466_0934-GVP466	VIPARAN5034_1110-GVPAN5034	VIPARK5030_0930-GVPK5030	----------	VIPARAQ4037_3014-GVPAQ4037
VP0965	gi28897739-VPRIMD	VIPARP466_0935-GVP466	VIPARAN5034_1109-GVPAN5034	VIPARK5030_0931-GVPK5030	----------	VIPARAQ4037_3013-GVPAQ4037
VP0966	gi28897740-VPRIMD	VIPARP466_0936-GVP466	VIPARAN5034_1108-GVPAN5034	VIPARK5030_0932-GVPK5030	gi149749365:DS179992-AAWQ00000000	VIPARAQ4037_3012-GVPAQ4037
VP0967	gi28897741-VPRIMD	VIPARP466_0937-GVP466	VIPARAN5034_1107-GVPAN5034	VIPARK5030_0933-GVPK5030	gi149749341:DS179992-AAWQ00000000	VIPARAQ4037_3011-GVPAQ4037
VP0968	gi28897742-VPRIMD	VIPARP466_0938-GVP466	VIPARAN5034_1106-GVPAN5034	VIPARK5030_0934-GVPK5030	gi149749348:DS179992-AAWQ00000000	VIPARAQ4037_3010-GVPAQ4037
VP0969	gi28897743-VPRIMD	VIPARP466_0939-GVP466	VIPARAN5034_1105-GVPAN5034	VIPARK5030_0935-GVPK5030	gi149749384:DS179992-AAWQ00000000	VIPARAQ4037_3009-GVPAQ4037
VP0970	gi28897744-VPRIMD	----------	----------	----------	----------	----------
VP0971	gi28897745-VPRIMD	VIPARP466_0940-GVP466	VIPARAN5034_1104-GVPAN5034	VIPARK5030_0936-GVPK5030	gi149749380:DS179992-AAWQ00000000	VIPARAQ4037_3008-GVPAQ4037
VP0972	gi28897746-VPRIMD	----------	----------	----------	----------	----------
VP0973	gi28897747-VPRIMD	VIPARP466_0941-GVP466	VIPARAN5034_1103-GVPAN5034	VIPARK5030_0937-GVPK5030	gi149749350:DS179992-AAWQ00000000	VIPARAQ4037_3007-GVPAQ4037
VP0974	gi28897748-VPRIMD	VIPARP466_0942-GVP466	VIPARAN5034_1102-GVPAN5034	VIPARK5030_0938-GVPK5030	gi149749343:DS179992-AAWQ00000000	VIPARAQ4037_3006-GVPAQ4037
VP0975	gi28897749-VPRIMD	VIPARP466_0943-GVP466	VIPARAN5034_1101-GVPAN5034	VIPARK5030_0939-GVPK5030	gi149749369:DS179992-AAWQ00000000	VIPARAQ4037_3005-GVPAQ4037
VP0976	gi28897750-VPRIMD	VIPARP466_0944-GVP466	VIPARAN5034_1100-GVPAN5034	VIPARK5030_0940-GVPK5030	gi149749359:DS179992-AAWQ00000000	VIPARAQ4037_3004-GVPAQ4037
VP0977	gi28897751-VPRIMD	VIPARP466_0945-GVP466	VIPARAN5034_1099-GVPAN5034	VIPARK5030_0941-GVPK5030	gi149749339:DS179992-AAWQ00000000	VIPARAQ4037_3003-GVPAQ4037
VP0978	gi28897752-VPRIMD	VIPARP466_0946-GVP466	VIPARAN5034_1098-GVPAN5034	VIPARK5030_0942-GVPK5030	gi149749374:DS179992-AAWQ00000000	VIPARAQ4037_3002-GVPAQ4037
VP0979	gi28897753-VPRIMD	VIPARP466_0947-GVP466	VIPARAN5034_1097-GVPAN5034	VIPARK5030_0943-GVPK5030	gi149749371:DS179992-AAWQ00000000	VIPARAQ4037_3001-GVPAQ4037
VP0980	gi28897754-VPRIMD	VIPARP466_0948-GVP466	VIPARAN5034_1096-GVPAN5034	VIPARK5030_0944-GVPK5030	gi149749366:DS179992-AAWQ00000000	VIPARAQ4037_3000-GVPAQ4037
VP0981	gi28897755-VPRIMD	VIPARP466_0949-GVP466	VIPARAN5034_1095-GVPAN5034	VIPARK5030_0945-GVPK5030	gi149749376:DS179992-AAWQ00000000	VIPARAQ4037_2999-GVPAQ4037
VP0982	gi28897756-VPRIMD	VIPARP466_0950-GVP466	VIPARAN5034_1094-GVPAN5034	VIPARK5030_0946-GVPK5030	gi149749351:DS179992-AAWQ00000000	VIPARAQ4037_2998-GVPAQ4037
VP0983	gi28897757-VPRIMD	VIPARP466_0951-GVP466	VIPARAN5034_1093-GVPAN5034	VIPARK5030_0947-GVPK5030	gi149749383:DS179992-AAWQ00000000	VIPARAQ4037_2997-GVPAQ4037
VP0984	gi28897758-VPRIMD	VIPARP466_0953-GVP466	VIPARAN5034_1091-GVPAN5034	VIPARK5030_0949-GVPK5030	gi149749360:DS179992-AAWQ00000000	VIPARAQ4037_2995-GVPAQ4037
VP0985	gi28897759-VPRIMD	VIPARP466_0954-GVP466	VIPARAN5034_1090-GVPAN5034	VIPARK5030_0950-GVPK5030	gi149749344:DS179992-AAWQ00000000	VIPARAQ4037_2994-GVPAQ4037
VP0986	gi28897760-VPRIMD	VIPARP466_0955-GVP466	VIPARAN5034_1089-GVPAN5034	VIPARK5030_0951-GVPK5030	gi149749377:DS179992-AAWQ00000000	VIPARAQ4037_2993-GVPAQ4037
VP0988	gi28897761-VPRIMD	VIPARP466_0956-GVP466	VIPARAN5034_1088-GVPAN5034	VIPARK5030_0952-GVPK5030	gi149749355:DS179992-AAWQ00000000	VIPARAQ4037_2992-GVPAQ4037
VP0987	gi28897762-VPRIMD	----------	----------	----------	----------	----------
VP0989	gi28897763-VPRIMD	----------	----------	----------	----------	----------
VP0990	gi28897764-VPRIMD	VIPARP466_0957-GVP466	VIPARAN5034_1087-GVPAN5034	VIPARK5030_0953-GVPK5030	gi149749379:DS179992-AAWQ00000000	VIPARAQ4037_2991-GVPAQ4037
VP0991	gi28897765-VPRIMD	VIPARP466_0958-GVP466	VIPARAN5034_1086-GVPAN5034	VIPARK5030_0954-GVPK5030	gi149749378:DS179992-AAWQ00000000	VIPARAQ4037_2990-GVPAQ4037
VP0992	gi28897766-VPRIMD	VIPARP466_0959-GVP466	VIPARAN5034_1085-GVPAN5034	VIPARK5030_0955-GVPK5030	gi149749368:DS179992-AAWQ00000000	VIPARAQ4037_2989-GVPAQ4037
VP0993	gi28897767-VPRIMD	VIPARP466_0960-GVP466	VIPARAN5034_1084-GVPAN5034	VIPARK5030_0956-GVPK5030	gi149749370:DS179992-AAWQ00000000	VIPARAQ4037_2988-GVPAQ4037
VP0994	gi28897768-VPRIMD	VIPARP466_0961-GVP466	VIPARAN5034_1083-GVPAN5034	VIPARK5030_0957-GVPK5030	gi149749342:DS179992-AAWQ00000000	VIPARAQ4037_2987-GVPAQ4037
VP0995	gi28897769-VPRIMD	VIPARP466_0962-GVP466	VIPARAN5034_1082-GVPAN5034	VIPARK5030_0958-GVPK5030	gi149749385:DS179992-AAWQ00000000	VIPARAQ4037_2986-GVPAQ4037
VP0996	gi28897770-VPRIMD	VIPARP466_0963-GVP466	VIPARAN5034_1081-GVPAN5034	VIPARK5030_0959-GVPK5030	gi149749356:DS179992-AAWQ00000000	VIPARAQ4037_2985-GVPAQ4037
VP0997	gi28897771-VPRIMD	----------	----------	----------	----------	----------
VP0998	gi28897772-VPRIMD	VIPARP466_0964-GVP466	VIPARAN5034_1080-GVPAN5034	VIPARK5030_0960-GVPK5030	gi149747160:DS180027-AAWQ00000000	VIPARAQ4037_2398-GVPAQ4037
VP0999	gi28897773-VPRIMD	VIPARP466_0965-GVP466	VIPARAN5034_1079-GVPAN5034	VIPARK5030_0961-GVPK5030	gi149749381:DS179992-AAWQ00000000	VIPARAQ4037_2983-GVPAQ4037
VP1000	gi28897774-VPRIMD	VIPARP466_0966-GVP466	VIPARAN5034_1078-GVPAN5034	VIPARK5030_0962-GVPK5030	gi149749373:DS179992-AAWQ00000000	VIPARAQ4037_2982-GVPAQ4037
VP1001	gi28897775-VPRIMD	VIPARP466_0967-GVP466	VIPARAN5034_1077-GVPAN5034	VIPARK5030_0963-GVPK5030	gi149749382:DS179992-AAWQ00000000	VIPARAQ4037_A0597-GVPAQ4037
VP1002	gi28897776-VPRIMD	VIPARP466_0968-GVP466	----------	VIPARK5030_0964-GVPK5030	gi149749364:DS179992-AAWQ00000000	VIPARAQ4037_2980-GVPAQ4037
VP1003	gi28897777-VPRIMD	VIPARP466_0969-GVP466	VIPARAN5034_1074-GVPAN5034	VIPARK5030_0965-GVPK5030	gi149749367:DS179992-AAWQ00000000	VIPARAQ4037_2979-GVPAQ4037
VP1004	gi28897778-VPRIMD	VIPARP466_0970-GVP466	VIPARAN5034_1073-GVPAN5034	VIPARK5030_0966-GVPK5030	gi149749358:DS179992-AAWQ00000000	VIPARAQ4037_2978-GVPAQ4037
VP1005	gi28897779-VPRIMD	VIPARP466_0971-GVP466	VIPARAN5034_1072-GVPAN5034	VIPARK5030_0967-GVPK5030	gi149749346:DS179992-AAWQ00000000	VIPARAQ4037_2977-GVPAQ4037
VP1006	gi28897780-VPRIMD	VIPARP466_0973-GVP466	VIPARAN5034_1071-GVPAN5034	VIPARK5030_0968-GVPK5030	gi149749349:DS179992-AAWQ00000000	VIPARAQ4037_2976-GVPAQ4037
VP1007	gi28897781-VPRIMD	----------	VIPARAN5034_1070-GVPAN5034	VIPARK5030_0969-GVPK5030	gi149749362:DS179992-AAWQ00000000	VIPARAQ4037_2975-GVPAQ4037
VP1008	gi28897782-VPRIMD	VIPARP466_0976-GVP466	VIPARAN5034_1069-GVPAN5034	VIPARK5030_0970-GVPK5030	gi149749372:DS179992-AAWQ00000000	VIPARAQ4037_2974-GVPAQ4037
VP1009	gi28897783-VPRIMD	VIPARP466_0977-GVP466	VIPARAN5034_1068-GVPAN5034	VIPARK5030_0971-GVPK5030	gi149749354:DS179992-AAWQ00000000	VIPARAQ4037_2973-GVPAQ4037
VP1010	gi28897784-VPRIMD	VIPARP466_0978-GVP466	VIPARAN5034_1067-GVPAN5034	VIPARK5030_0972-GVPK5030	gi149749353:DS179992-AAWQ00000000	VIPARAQ4037_2972-GVPAQ4037
VP1011	gi28897785-VPRIMD	VIPARP466_0979-GVP466	VIPARAN5034_1066-GVPAN5034	----------	gi149749347:DS179992-AAWQ00000000	VIPARAQ4037_2971-GVPAQ4037
VP1012	gi28897786-VPRIMD	VIPARP466_0980-GVP466	VIPARAN5034_1065-GVPAN5034	VIPARK5030_0975-GVPK5030	gi149749357:DS179992-AAWQ00000000	VIPARAQ4037_2970-GVPAQ4037
VP1013	gi28897787-VPRIMD	----------	----------	----------	gi149749375:DS179992-AAWQ00000000	----------
VP1014	gi28897788-VPRIMD	----------	----------	----------	gi149749363:DS179992-AAWQ00000000	----------
VP1015	gi28897789-VPRIMD	VIPARP466_0984-GVP466	VIPARAN5034_1061-GVPAN5034	VIPARK5030_0979-GVPK5030	gi149749340:DS179992-AAWQ00000000	VIPARAQ4037_2966-GVPAQ4037
VP1016	gi28897790-VPRIMD	VIPARP466_0985-GVP466	VIPARAN5034_1060-GVPAN5034	----------	----------	----------
VP1017	gi28897791-VPRIMD	VIPARP466_0986-GVP466	VIPARAN5034_1059-GVPAN5034	VIPARK5030_0981-GVPK5030	gi149748091:DS180033-AAWQ00000000	VIPARAQ4037_2965-GVPAQ4037
VP1018	gi28897792-VPRIMD	----------	VIPARAN5034_1058-GVPAN5034	VIPARK5030_0982-GVPK5030	gi149748098:DS180033-AAWQ00000000	----------
VP1019	gi28897793-VPRIMD	VIPARP466_0988-GVP466	VIPARAN5034_1057-GVPAN5034	VIPARK5030_0983-GVPK5030	gi149748093:DS180033-AAWQ00000000	VIPARAQ4037_2963-GVPAQ4037
VP1020	gi28897794-VPRIMD	VIPARP466_0989-GVP466	VIPARAN5034_1056-GVPAN5034	VIPARK5030_0984-GVPK5030	gi149748099:DS180033-AAWQ00000000	VIPARAQ4037_2962-GVPAQ4037
VP1021	gi28897795-VPRIMD	VIPARP466_0990-GVP466	VIPARAN5034_1055-GVPAN5034	VIPARK5030_0985-GVPK5030	gi149748089:DS180033-AAWQ00000000	VIPARAQ4037_2961-GVPAQ4037
VP1022	gi28897796-VPRIMD	VIPARP466_0991-GVP466	VIPARAN5034_1054-GVPAN5034	VIPARK5030_0986-GVPK5030	gi149748085:DS180033-AAWQ00000000	----------
VP1023	gi28897797-VPRIMD	VIPARP466_0992-GVP466	VIPARAN5034_1053-GVPAN5034	VIPARK5030_0987-GVPK5030	gi149748096:DS180033-AAWQ00000000	VIPARAQ4037_2958-GVPAQ4037
VP1024	gi28897798-VPRIMD	VIPARP466_0993-GVP466	VIPARAN5034_1052-GVPAN5034	VIPARK5030_0988-GVPK5030	gi149748081:DS180033-AAWQ00000000	VIPARAQ4037_2957-GVPAQ4037
VP1025	gi28897799-VPRIMD	VIPARP466_0994-GVP466	VIPARAN5034_1051-GVPAN5034	VIPARK5030_0989-GVPK5030	gi149748090:DS180033-AAWQ00000000	VIPARAQ4037_2956-GVPAQ4037
VP1026	gi28897800-VPRIMD	VIPARP466_0995-GVP466	VIPARAN5034_1050-GVPAN5034	VIPARK5030_0990-GVPK5030	gi149748078:DS180033-AAWQ00000000	VIPARAQ4037_2955-GVPAQ4037
VP1027	gi28897801-VPRIMD	VIPARP466_0996-GVP466	VIPARAN5034_1049-GVPAN5034	VIPARK5030_0991-GVPK5030	gi149748075:DS180033-AAWQ00000000	VIPARAQ4037_2954-GVPAQ4037
VP1028	gi28897802-VPRIMD	VIPARP466_0997-GVP466	VIPARAN5034_1048-GVPAN5034	VIPARK5030_0992-GVPK5030	gi149748094:DS180033-AAWQ00000000	VIPARAQ4037_2953-GVPAQ4037
VP1029	gi28897803-VPRIMD	----------	----------	----------	----------	----------
VP1030	gi28897804-VPRIMD	VIPARP466_0998-GVP466	VIPARAN5034_1047-GVPAN5034	VIPARK5030_0993-GVPK5030	gi149748095:DS180033-AAWQ00000000	VIPARAQ4037_2952-GVPAQ4037
VP1031	gi28897805-VPRIMD	VIPARP466_0999-GVP466	VIPARAN5034_1046-GVPAN5034	VIPARK5030_0994-GVPK5030	gi149748100:DS180033-AAWQ00000000	VIPARAQ4037_2951-GVPAQ4037
VP1032	gi28897806-VPRIMD	VIPARP466_1000-GVP466	VIPARAN5034_1045-GVPAN5034	VIPARK5030_0995-GVPK5030	gi149748466:DS180193-AAWQ00000000	VIPARAQ4037_2950-GVPAQ4037
VP1033	gi28897807-VPRIMD	VIPARP466_1001-GVP466	VIPARAN5034_1044-GVPAN5034	VIPARK5030_0996-GVPK5030	gi149748082:DS180033-AAWQ00000000	VIPARAQ4037_2949-GVPAQ4037
VP1034	gi28897808-VPRIMD	VIPARP466_1002-GVP466	VIPARAN5034_1043-GVPAN5034	VIPARK5030_0998-GVPK5030	gi149748086:DS180033-AAWQ00000000	VIPARAQ4037_2948-GVPAQ4037
VP1035	gi28897809-VPRIMD	VIPARP466_1003-GVP466	VIPARAN5034_1042-GVPAN5034	VIPARK5030_0999-GVPK5030	gi149748084:DS180033-AAWQ00000000	VIPARAQ4037_2947-GVPAQ4037
VP1036	gi28897810-VPRIMD	VIPARP466_1004-GVP466	VIPARAN5034_1041-GVPAN5034	VIPARK5030_1000-GVPK5030	gi149748076:DS180033-AAWQ00000000	VIPARAQ4037_2946-GVPAQ4037
VP1037	gi28897811-VPRIMD	VIPARP466_1005-GVP466	VIPARAN5034_1040-GVPAN5034	VIPARK5030_1001-GVPK5030	gi149748083:DS180033-AAWQ00000000	VIPARAQ4037_2945-GVPAQ4037
VP1038	gi28897812-VPRIMD	VIPARP466_1006-GVP466	VIPARAN5034_1039-GVPAN5034	VIPARK5030_1002-GVPK5030	gi149748087:DS180033-AAWQ00000000	----------
VP1040	gi28897814-VPRIMD	VIPARP466_1007-GVP466	VIPARAN5034_1038-GVPAN5034	VIPARK5030_1003-GVPK5030	gi149748092:DS180033-AAWQ00000000	VIPARAQ4037_2944-GVPAQ4037
VP1041	gi28897815-VPRIMD	VIPARP466_1008-GVP466	VIPARAN5034_1037-GVPAN5034	VIPARK5030_1004-GVPK5030	gi149748080:DS180033-AAWQ00000000	VIPARAQ4037_2943-GVPAQ4037
VP1043	gi28897816-VPRIMD	VIPARP466_1009-GVP466	VIPARAN5034_1036-GVPAN5034	VIPARK5030_1005-GVPK5030	gi149748077:DS180033-AAWQ00000000	VIPARAQ4037_2942-GVPAQ4037
VP1042	gi28897817-VPRIMD	----------	----------	----------	----------	----------
VP1044	gi28897818-VPRIMD	VIPARP466_1010-GVP466	VIPARAN5034_1035-GVPAN5034	VIPARK5030_1006-GVPK5030	gi149748097:DS180033-AAWQ00000000	VIPARAQ4037_2941-GVPAQ4037
VP1045	gi28897819-VPRIMD	VIPARP466_1011-GVP466	VIPARAN5034_1034-GVPAN5034	VIPARK5030_1007-GVPK5030	gi149748079:DS180033-AAWQ00000000	VIPARAQ4037_2940-GVPAQ4037
VP1046	gi28897820-VPRIMD	VIPARP466_1012-GVP466	VIPARAN5034_1033-GVPAN5034	VIPARK5030_1008-GVPK5030	----------	VIPARAQ4037_2939-GVPAQ4037
VP1047	gi28897821-VPRIMD	VIPARP466_1013-GVP466	VIPARAN5034_1031-GVPAN5034	VIPARK5030_1009-GVPK5030	gi149746736:DS180033-AAWQ00000000	VIPARAQ4037_2937-GVPAQ4037
VP1048	gi28897822-VPRIMD	VIPARP466_1014-GVP466	VIPARAN5034_1030-GVPAN5034	VIPARK5030_1010-GVPK5030	gi149746737:DS180033-AAWQ00000000	VIPARAQ4037_2936-GVPAQ4037
VP1049	gi28897823-VPRIMD	VIPARP466_1015-GVP466	VIPARAN5034_1029-GVPAN5034	----------	gi149746740:DS180033-AAWQ00000000	VIPARAQ4037_2935-GVPAQ4037
VP1050	gi28897824-VPRIMD	----------	----------	VIPARK5030_1012-GVPK5030	----------	----------
VP1051	gi28897825-VPRIMD	VIPARP466_1016-GVP466	VIPARAN5034_1028-GVPAN5034	VIPARK5030_1013-GVPK5030	gi149746738:DS180033-AAWQ00000000	VIPARAQ4037_2934-GVPAQ4037
VP1052	gi28897826-VPRIMD	VIPARP466_1017-GVP466	VIPARAN5034_1027-GVPAN5034	VIPARK5030_1014-GVPK5030	gi149746741:DS180033-AAWQ00000000	----------
VP1053	gi28897827-VPRIMD	VIPARP466_1018-GVP466	VIPARAN5034_1026-GVPAN5034	VIPARK5030_1015-GVPK5030	gi149746739:DS180033-AAWQ00000000	----------
VP1054	gi28897828-VPRIMD	VIPARP466_1019-GVP466	VIPARAN5034_1025-GVPAN5034	VIPARK5030_1016-GVPK5030	----------	----------
VP1055	gi28897829-VPRIMD	----------	----------	----------	----------	----------
VP1056	gi28897830-VPRIMD	VIPARP466_1021-GVP466	VIPARAN5034_1023-GVPAN5034	VIPARK5030_1018-GVPK5030	----------	VIPARAQ4037_2927-GVPAQ4037
VP1057	gi28897831-VPRIMD	VIPARP466_1022-GVP466	VIPARAN5034_1022-GVPAN5034	VIPARK5030_1019-GVPK5030	gi149748570:DS180167-AAWQ00000000	VIPARAQ4037_2926-GVPAQ4037
VP1058	gi28897832-VPRIMD	VIPARP466_1023-GVP466	VIPARAN5034_1021-GVPAN5034	VIPARK5030_1020-GVPK5030	gi149748563:DS180167-AAWQ00000000	VIPARAQ4037_2925-GVPAQ4037
VP1059	gi28897833-VPRIMD	VIPARP466_1024-GVP466	VIPARAN5034_1020-GVPAN5034	VIPARK5030_1021-GVPK5030	gi149748585:DS180167-AAWQ00000000	VIPARAQ4037_2924-GVPAQ4037
VP1060	gi28897834-VPRIMD	VIPARP466_1025-GVP466	VIPARAN5034_1019-GVPAN5034	VIPARK5030_1022-GVPK5030	gi149748560:DS180167-AAWQ00000000	VIPARAQ4037_2923-GVPAQ4037
VP1061	gi28897835-VPRIMD	VIPARP466_1026-GVP466	VIPARAN5034_1018-GVPAN5034	VIPARK5030_1023-GVPK5030	gi149748557:DS180167-AAWQ00000000	VIPARAQ4037_2922-GVPAQ4037
VP1062	gi28897836-VPRIMD	VIPARP466_1027-GVP466	VIPARAN5034_1017-GVPAN5034	VIPARK5030_1024-GVPK5030	gi149748584:DS180167-AAWQ00000000	VIPARAQ4037_2921-GVPAQ4037
VP1063	gi28897837-VPRIMD	VIPARP466_1028-GVP466	VIPARAN5034_1016-GVPAN5034	VIPARK5030_1025-GVPK5030	gi149748559:DS180167-AAWQ00000000	VIPARAQ4037_2920-GVPAQ4037
VP1064	gi28897838-VPRIMD	VIPARP466_1029-GVP466	VIPARAN5034_1015-GVPAN5034	VIPARK5030_1026-GVPK5030	gi149748571:DS180167-AAWQ00000000	VIPARAQ4037_2919-GVPAQ4037
VP1065	gi28897839-VPRIMD	VIPARP466_1030-GVP466	VIPARAN5034_1014-GVPAN5034	VIPARK5030_1027-GVPK5030	gi149748572:DS180167-AAWQ00000000	VIPARAQ4037_2918-GVPAQ4037
VP1066	gi28897840-VPRIMD	VIPARP466_1031-GVP466	VIPARAN5034_1013-GVPAN5034	VIPARK5030_1028-GVPK5030	----------	VIPARAQ4037_2917-GVPAQ4037
VP1067	gi28897841-VPRIMD	VIPARP466_1032-GVP466	VIPARAN5034_1012-GVPAN5034	VIPARK5030_1029-GVPK5030	gi149748579:DS180167-AAWQ00000000	----------
VP1068	gi28897842-VPRIMD	VIPARP466_1033-GVP466	VIPARAN5034_1011-GVPAN5034	VIPARK5030_1030-GVPK5030	gi149748576:DS180167-AAWQ00000000	----------
VP1069	gi28897843-VPRIMD	VIPARP466_1034-GVP466	VIPARAN5034_1010-GVPAN5034	VIPARK5030_1031-GVPK5030	gi149748558:DS180167-AAWQ00000000	VIPARAQ4037_2914-GVPAQ4037
VP1070	gi28897844-VPRIMD	VIPARP466_1035-GVP466	VIPARAN5034_1009-GVPAN5034	VIPARK5030_1032-GVPK5030	gi149748564:DS180167-AAWQ00000000	VIPARAQ4037_2913-GVPAQ4037
VP1071	gi28897845-VPRIMD	VIPARP466_1037-GVP466	VIPARAN5034_1007-GVPAN5034	VIPARK5030_1034-GVPK5030	----------	----------
VP1072	gi28897846-VPRIMD	VIPARP466_1038-GVP466	VIPARAN5034_1006-GVPAN5034	VIPARK5030_1035-GVPK5030	----------	----------
VP1073	gi28897847-VPRIMD	----------	----------	----------	----------	----------
VP1074	gi28897848-VPRIMD	----------	VIPARAN5034_1005-GVPAN5034	VIPARK5030_1036-GVPK5030	----------	----------
VP1075	gi28897849-VPRIMD	----------	----------	----------	----------	----------
VP1076	gi28897850-VPRIMD	VIPARP466_1040-GVP466	VIPARAN5034_1003-GVPAN5034	VIPARK5030_1038-GVPK5030	----------	----------
VP1077	gi28897851-VPRIMD	VIPARP466_1042-GVP466	VIPARAN5034_1001-GVPAN5034	VIPARK5030_1040-GVPK5030	gi149748562:DS180167-AAWQ00000000	VIPARAQ4037_0280-GVPAQ4037
VP1078	gi28897852-VPRIMD	VIPARP466_1043-GVP466	VIPARAN5034_1000-GVPAN5034	VIPARK5030_1041-GVPK5030	gi149748565:DS180167-AAWQ00000000	----------
VP1079	gi28897853-VPRIMD	VIPARP466_1044-GVP466	VIPARAN5034_0999-GVPAN5034	VIPARK5030_1042-GVPK5030	gi149748556:DS180167-AAWQ00000000	----------
VP1080	gi28897854-VPRIMD	VIPARP466_1045-GVP466	VIPARAN5034_0998-GVPAN5034	VIPARK5030_1043-GVPK5030	gi149748582:DS180167-AAWQ00000000	----------
VP1081	gi28897855-VPRIMD	VIPARP466_1046-GVP466	VIPARAN5034_0997-GVPAN5034	VIPARK5030_1044-GVPK5030	gi149748569:DS180167-AAWQ00000000	----------
VP1082	gi28897856-VPRIMD	VIPARP466_1047-GVP466	VIPARAN5034_0996-GVPAN5034	VIPARK5030_1045-GVPK5030	gi149748574:DS180167-AAWQ00000000	----------
VP1083	gi28897857-VPRIMD	VIPARP466_1048-GVP466	VIPARAN5034_0995-GVPAN5034	----------	gi149748573:DS180167-AAWQ00000000	----------
VP1084	gi28897858-VPRIMD	VIPARP466_1049-GVP466	VIPARAN5034_0994-GVPAN5034	VIPARK5030_1048-GVPK5030	gi149748568:DS180167-AAWQ00000000	----------
VP1085	gi28897859-VPRIMD	VIPARP466_1050-GVP466	VIPARAN5034_0993-GVPAN5034	VIPARK5030_1049-GVPK5030	gi149748581:DS180167-AAWQ00000000	----------
VP1086	gi28897860-VPRIMD	----------	----------	----------	----------	----------
VP1087	gi28897861-VPRIMD	VIPARP466_1052-GVP466	VIPARAN5034_0991-GVPAN5034	VIPARK5030_1051-GVPK5030	gi149748578:DS180167-AAWQ00000000	----------
VP1088	gi28897862-VPRIMD	VIPARP466_1053-GVP466	VIPARAN5034_0990-GVPAN5034	VIPARK5030_1052-GVPK5030	gi149748580:DS180167-AAWQ00000000	VIPARAQ4037_2911-GVPAQ4037
VP1090	gi28897863-VPRIMD	VIPARP466_1054-GVP466	VIPARAN5034_0989-GVPAN5034	VIPARK5030_1053-GVPK5030	----------	----------
VP1089	gi28897864-VPRIMD	----------	----------	----------	----------	----------
VP1091	gi28897865-VPRIMD	VIPARP466_1055-GVP466	VIPARAN5034_0988-GVPAN5034	VIPARK5030_1054-GVPK5030	gi149747240:DS180167-AAWQ00000000	VIPARAQ4037_2910-GVPAQ4037
VP1092	gi28897866-VPRIMD	VIPARP466_1056-GVP466	VIPARAN5034_0987-GVPAN5034	VIPARK5030_1055-GVPK5030	gi149747238:DS180167-AAWQ00000000	VIPARAQ4037_2909-GVPAQ4037
VP1093	gi28897867-VPRIMD	VIPARP466_1057-GVP466	VIPARAN5034_0986-GVPAN5034	VIPARK5030_1056-GVPK5030	gi149747237:DS180167-AAWQ00000000	VIPARAQ4037_2908-GVPAQ4037
VP1094	gi28897868-VPRIMD	VIPARP466_1058-GVP466	VIPARAN5034_0985-GVPAN5034	VIPARK5030_1057-GVPK5030	gi149747241:DS180167-AAWQ00000000	VIPARAQ4037_2907-GVPAQ4037
VP1095	gi28897869-VPRIMD	----------	----------	----------	----------	----------
VP1096	gi28897870-VPRIMD	VIPARP466_1060-GVP466	VIPARAN5034_0983-GVPAN5034	VIPARK5030_1059-GVPK5030	gi149747236:DS180167-AAWQ00000000	VIPARAQ4037_2905-GVPAQ4037
VP1097	gi28897871-VPRIMD	----------	VIPARAN5034_0982-GVPAN5034	VIPARK5030_1060-GVPK5030	gi149747242:DS180167-AAWQ00000000	VIPARAQ4037_2904-GVPAQ4037
VP1098	gi28897872-VPRIMD	VIPARP466_1063-GVP466	VIPARAN5034_0981-GVPAN5034	VIPARK5030_1062-GVPK5030	gi149747230:DS180167-AAWQ00000000	VIPARAQ4037_2903-GVPAQ4037
VP1099	gi28897873-VPRIMD	VIPARP466_1064-GVP466	VIPARAN5034_0980-GVPAN5034	VIPARK5030_1063-GVPK5030	gi149747235:DS180167-AAWQ00000000	VIPARAQ4037_2902-GVPAQ4037
VP1100	gi28897874-VPRIMD	VIPARP466_1065-GVP466	VIPARAN5034_0979-GVPAN5034	VIPARK5030_1064-GVPK5030	gi149747244:DS180167-AAWQ00000000	VIPARAQ4037_2901-GVPAQ4037
VP1101	gi28897875-VPRIMD	VIPARP466_1066-GVP466	VIPARAN5034_0978-GVPAN5034	VIPARK5030_1065-GVPK5030	gi149747233:DS180167-AAWQ00000000	VIPARAQ4037_2900-GVPAQ4037
VP1102	gi28897876-VPRIMD	VIPARP466_1067-GVP466	VIPARAN5034_0977-GVPAN5034	VIPARK5030_1066-GVPK5030	gi149747232:DS180167-AAWQ00000000	VIPARAQ4037_2899-GVPAQ4037
VP1103	gi28897877-VPRIMD	VIPARP466_1068-GVP466	VIPARAN5034_0976-GVPAN5034	VIPARK5030_1067-GVPK5030	gi149747243:DS180167-AAWQ00000000	VIPARAQ4037_2898-GVPAQ4037
VP1104	gi28897878-VPRIMD	VIPARP466_A1712-GVP466	VIPARAN5034_0975-GVPAN5034	VIPARK5030_1068-GVPK5030	gi149747234:DS180167-AAWQ00000000	VIPARAQ4037_2896-GVPAQ4037
VP1105	gi28897879-VPRIMD	----------	VIPARAN5034_0974-GVPAN5034	----------	----------	VIPARAQ4037_2895-GVPAQ4037
VP1106	gi28897880-VPRIMD	VIPARP466_1073-GVP466	VIPARAN5034_0973-GVPAN5034	VIPARK5030_1070-GVPK5030	gi149746234:DS180172-AAWQ00000000	VIPARAQ4037_2893-GVPAQ4037
VP1107	gi28897881-VPRIMD	VIPARP466_1074-GVP466	VIPARAN5034_0972-GVPAN5034	VIPARK5030_1071-GVPK5030	gi149746235:DS180172-AAWQ00000000	VIPARAQ4037_2892-GVPAQ4037
VP1108	gi28897882-VPRIMD	----------	VIPARAN5034_0971-GVPAN5034	VIPARK5030_1072-GVPK5030	----------	VIPARAQ4037_2891-GVPAQ4037
VP1109	gi28897883-VPRIMD	VIPARP466_1077-GVP466	VIPARAN5034_0970-GVPAN5034	VIPARK5030_1073-GVPK5030	----------	VIPARAQ4037_2890-GVPAQ4037
VP1110	gi28897884-VPRIMD	VIPARP466_1078-GVP466	VIPARAN5034_0969-GVPAN5034	VIPARK5030_1074-GVPK5030	----------	VIPARAQ4037_2889-GVPAQ4037
VP1111	gi28897885-VPRIMD	VIPARP466_1079-GVP466	VIPARAN5034_0968-GVPAN5034	VIPARK5030_1075-GVPK5030	----------	VIPARAQ4037_2888-GVPAQ4037
VP1112	gi28897886-VPRIMD	----------	VIPARAN5034_0967-GVPAN5034	VIPARK5030_1076-GVPK5030	gi149748337:DS180172-AAWQ00000000	VIPARAQ4037_2887-GVPAQ4037
VP1113	gi28897887-VPRIMD	VIPARP466_1082-GVP466	VIPARAN5034_0966-GVPAN5034	VIPARK5030_1077-GVPK5030	gi149748328:DS180172-AAWQ00000000	VIPARAQ4037_2886-GVPAQ4037
VP1114	gi28897888-VPRIMD	VIPARP466_1083-GVP466	VIPARAN5034_0965-GVPAN5034	VIPARK5030_1078-GVPK5030	gi149748348:DS180172-AAWQ00000000	VIPARAQ4037_2885-GVPAQ4037
VP1115	gi28897889-VPRIMD	VIPARP466_1084-GVP466	VIPARAN5034_0964-GVPAN5034	VIPARK5030_1079-GVPK5030	gi149748333:DS180172-AAWQ00000000	VIPARAQ4037_2884-GVPAQ4037
VP1116	gi28897890-VPRIMD	VIPARP466_1085-GVP466	VIPARAN5034_0963-GVPAN5034	VIPARK5030_1080-GVPK5030	gi149748340:DS180172-AAWQ00000000	VIPARAQ4037_2883-GVPAQ4037
VP1117	gi28897891-VPRIMD	VIPARP466_1086-GVP466	----------	VIPARK5030_1081-GVPK5030	gi149748322:DS180172-AAWQ00000000	VIPARAQ4037_2882-GVPAQ4037
VP1118	gi28897892-VPRIMD	VIPARP466_1087-GVP466	VIPARAN5034_0961-GVPAN5034	VIPARK5030_1082-GVPK5030	gi149748317:DS180172-AAWQ00000000	VIPARAQ4037_2881-GVPAQ4037
VP1119	gi28897893-VPRIMD	VIPARP466_1090-GVP466	VIPARAN5034_0959-GVPAN5034	VIPARK5030_1084-GVPK5030	----------	VIPARAQ4037_2879-GVPAQ4037
VP1120	gi28897894-VPRIMD	VIPARP466_1091-GVP466	VIPARAN5034_0958-GVPAN5034	VIPARK5030_1085-GVPK5030	gi149748330:DS180172-AAWQ00000000	VIPARAQ4037_2878-GVPAQ4037
VP1121	gi28897895-VPRIMD	VIPARP466_1092-GVP466	VIPARAN5034_0957-GVPAN5034	VIPARK5030_1086-GVPK5030	gi149748345:DS180172-AAWQ00000000	VIPARAQ4037_2877-GVPAQ4037
VP1122	gi28897896-VPRIMD	VIPARP466_1093-GVP466	VIPARAN5034_0956-GVPAN5034	VIPARK5030_1087-GVPK5030	gi149748336:DS180172-AAWQ00000000	VIPARAQ4037_2876-GVPAQ4037
VP1123	gi28897897-VPRIMD	VIPARP466_1094-GVP466	VIPARAN5034_0955-GVPAN5034	VIPARK5030_1088-GVPK5030	gi149748334:DS180172-AAWQ00000000	VIPARAQ4037_2875-GVPAQ4037
VP1124	gi28897898-VPRIMD	VIPARP466_1095-GVP466	VIPARAN5034_0954-GVPAN5034	VIPARK5030_1089-GVPK5030	gi149748343:DS180172-AAWQ00000000	VIPARAQ4037_2874-GVPAQ4037
VP1125	gi28897899-VPRIMD	VIPARP466_1096-GVP466	VIPARAN5034_0953-GVPAN5034	VIPARK5030_1090-GVPK5030	gi149748321:DS180172-AAWQ00000000	VIPARAQ4037_2873-GVPAQ4037
VP1126	gi28897900-VPRIMD	VIPARP466_1097-GVP466	VIPARAN5034_0952-GVPAN5034	VIPARK5030_1091-GVPK5030	gi149748347:DS180172-AAWQ00000000	VIPARAQ4037_2872-GVPAQ4037
VP1127	gi28897901-VPRIMD	----------	----------	----------	gi149748338:DS180172-AAWQ00000000	----------
VP1128	gi28897902-VPRIMD	VIPARP466_1098-GVP466	VIPARAN5034_0951-GVPAN5034	VIPARK5030_1092-GVPK5030	gi149748335:DS180172-AAWQ00000000	VIPARAQ4037_2871-GVPAQ4037
VP1129	gi28897903-VPRIMD	VIPARP466_1099-GVP466	VIPARAN5034_0950-GVPAN5034	VIPARK5030_1093-GVPK5030	gi149748323:DS180172-AAWQ00000000	VIPARAQ4037_2870-GVPAQ4037
VP1131	gi28897905-VPRIMD	VIPARP466_1101-GVP466	VIPARAN5034_0948-GVPAN5034	VIPARK5030_1095-GVPK5030	gi149748325:DS180172-AAWQ00000000	VIPARAQ4037_2868-GVPAQ4037
VP1132	gi28897906-VPRIMD	VIPARP466_1102-GVP466	VIPARAN5034_0947-GVPAN5034	VIPARK5030_1096-GVPK5030	gi149748318:DS180172-AAWQ00000000	VIPARAQ4037_2867-GVPAQ4037
VP1133	gi28897907-VPRIMD	VIPARP466_1103-GVP466	VIPARAN5034_0946-GVPAN5034	VIPARK5030_1097-GVPK5030	gi149748331:DS180172-AAWQ00000000	VIPARAQ4037_2866-GVPAQ4037
VP1134	gi28897908-VPRIMD	VIPARP466_1105-GVP466	VIPARAN5034_0944-GVPAN5034	VIPARK5030_1099-GVPK5030	gi149748341:DS180172-AAWQ00000000	VIPARAQ4037_2864-GVPAQ4037
VP1135	gi28897909-VPRIMD	VIPARP466_1106-GVP466	VIPARAN5034_0943-GVPAN5034	VIPARK5030_1100-GVPK5030	gi149748320:DS180172-AAWQ00000000	VIPARAQ4037_2863-GVPAQ4037
VP1136	gi28897910-VPRIMD	VIPARP466_1107-GVP466	VIPARAN5034_0942-GVPAN5034	VIPARK5030_1101-GVPK5030	----------	VIPARAQ4037_2861-GVPAQ4037
VP1137	gi28897911-VPRIMD	VIPARP466_1108-GVP466	VIPARAN5034_0941-GVPAN5034	VIPARK5030_1102-GVPK5030	gi149748339:DS180172-AAWQ00000000	VIPARAQ4037_2860-GVPAQ4037
VP1138	gi28897912-VPRIMD	VIPARP466_1109-GVP466	VIPARAN5034_0940-GVPAN5034	VIPARK5030_1103-GVPK5030	gi149748332:DS180172-AAWQ00000000	VIPARAQ4037_2859-GVPAQ4037
VP1139	gi28897913-VPRIMD	VIPARP466_1110-GVP466	VIPARAN5034_0939-GVPAN5034	VIPARK5030_1104-GVPK5030	gi149748314:DS180172-AAWQ00000000	VIPARAQ4037_2858-GVPAQ4037
VP1140	gi28897914-VPRIMD	VIPARP466_1111-GVP466	VIPARAN5034_0938-GVPAN5034	VIPARK5030_1105-GVPK5030	gi149748344:DS180172-AAWQ00000000	VIPARAQ4037_2857-GVPAQ4037
VP1141	gi28897915-VPRIMD	VIPARP466_1112-GVP466	VIPARAN5034_0937-GVPAN5034	VIPARK5030_1106-GVPK5030	gi149748327:DS180172-AAWQ00000000	VIPARAQ4037_2856-GVPAQ4037
VP1142	gi28897916-VPRIMD	VIPARP466_1113-GVP466	VIPARAN5034_0936-GVPAN5034	VIPARK5030_1107-GVPK5030	gi149748342:DS180172-AAWQ00000000	VIPARAQ4037_2855-GVPAQ4037
VP1143	gi28897917-VPRIMD	VIPARP466_1114-GVP466	VIPARAN5034_0935-GVPAN5034	VIPARK5030_1108-GVPK5030	gi149748324:DS180172-AAWQ00000000	VIPARAQ4037_2854-GVPAQ4037
VP1144	gi28897918-VPRIMD	VIPARP466_1115-GVP466	VIPARAN5034_0934-GVPAN5034	VIPARK5030_1109-GVPK5030	gi149748326:DS180172-AAWQ00000000	VIPARAQ4037_2853-GVPAQ4037
VP1145	gi28897919-VPRIMD	VIPARP466_1116-GVP466	VIPARAN5034_0933-GVPAN5034	VIPARK5030_1110-GVPK5030	gi149748315:DS180172-AAWQ00000000	VIPARAQ4037_2852-GVPAQ4037
VP1146	gi28897920-VPRIMD	----------	----------	----------	----------	----------
VP1147	gi28897921-VPRIMD	VIPARP466_1117-GVP466	VIPARAN5034_0932-GVPAN5034	VIPARK5030_1111-GVPK5030	gi149748316:DS180172-AAWQ00000000	VIPARAQ4037_2851-GVPAQ4037
VP1148	gi28897922-VPRIMD	VIPARP466_1118-GVP466	VIPARAN5034_0931-GVPAN5034	----------	----------	----------
VP1149	gi28897923-VPRIMD	VIPARP466_1119-GVP466	VIPARAN5034_0930-GVPAN5034	VIPARK5030_1113-GVPK5030	gi149748366:DS180296-AAWQ00000000	VIPARAQ4037_2849-GVPAQ4037
VP1150	gi28897924-VPRIMD	VIPARP466_1120-GVP466	VIPARAN5034_0929-GVPAN5034	VIPARK5030_1115-GVPK5030	gi149746697:DS180268-AAWQ00000000	VIPARAQ4037_2848-GVPAQ4037
VP1151	gi28897925-VPRIMD	VIPARP466_1121-GVP466	VIPARAN5034_0928-GVPAN5034	VIPARK5030_1116-GVPK5030	gi149746694:DS180268-AAWQ00000000	VIPARAQ4037_2847-GVPAQ4037
VP1152	gi28897926-VPRIMD	VIPARP466_1122-GVP466	VIPARAN5034_0927-GVPAN5034	VIPARK5030_1117-GVPK5030	gi149746696:DS180268-AAWQ00000000	VIPARAQ4037_2846-GVPAQ4037
VP1153	gi28897927-VPRIMD	VIPARP466_1123-GVP466	VIPARAN5034_0926-GVPAN5034	VIPARK5030_1118-GVPK5030	gi149746690:DS180268-AAWQ00000000	VIPARAQ4037_2845-GVPAQ4037
VP1154	gi28897928-VPRIMD	VIPARP466_1124-GVP466	VIPARAN5034_0925-GVPAN5034	VIPARK5030_1119-GVPK5030	gi149746693:DS180268-AAWQ00000000	VIPARAQ4037_2844-GVPAQ4037
VP1155	gi28897929-VPRIMD	VIPARP466_1125-GVP466	VIPARAN5034_0924-GVPAN5034	VIPARK5030_1120-GVPK5030	gi149746698:DS180268-AAWQ00000000	VIPARAQ4037_2843-GVPAQ4037
VP1156	gi28897930-VPRIMD	VIPARP466_1126-GVP466	VIPARAN5034_0923-GVPAN5034	VIPARK5030_1121-GVPK5030	gi149746695:DS180268-AAWQ00000000	VIPARAQ4037_2842-GVPAQ4037
VP1157	gi28897931-VPRIMD	VIPARP466_1127-GVP466	VIPARAN5034_0922-GVPAN5034	VIPARK5030_1122-GVPK5030	gi149746691:DS180268-AAWQ00000000	----------
VP1158	gi28897932-VPRIMD	VIPARP466_1128-GVP466	VIPARAN5034_0921-GVPAN5034	VIPARK5030_1123-GVPK5030	gi149746689:DS180268-AAWQ00000000	VIPARAQ4037_2839-GVPAQ4037
VP1159	gi28897933-VPRIMD	VIPARP466_1129-GVP466	VIPARAN5034_0920-GVPAN5034	VIPARK5030_1124-GVPK5030	----------	VIPARAQ4037_2837-GVPAQ4037
VP1160	gi28897934-VPRIMD	VIPARP466_1130-GVP466	VIPARAN5034_0919-GVPAN5034	VIPARK5030_1125-GVPK5030	gi149749180:DS180268-AAWQ00000000	VIPARAQ4037_2836-GVPAQ4037
VP1161	gi28897935-VPRIMD	VIPARP466_1131-GVP466	VIPARAN5034_0918-GVPAN5034	VIPARK5030_1126-GVPK5030	gi149749201:DS180268-AAWQ00000000	VIPARAQ4037_2835-GVPAQ4037
VP1162	gi28897936-VPRIMD	VIPARP466_1132-GVP466	VIPARAN5034_0917-GVPAN5034	VIPARK5030_1127-GVPK5030	gi149749167:DS180268-AAWQ00000000	VIPARAQ4037_2834-GVPAQ4037
VP1163	gi28897937-VPRIMD	VIPARP466_1133-GVP466	VIPARAN5034_0916-GVPAN5034	VIPARK5030_1128-GVPK5030	gi149749175:DS180268-AAWQ00000000	VIPARAQ4037_2833-GVPAQ4037
VP1164	gi28897938-VPRIMD	VIPARP466_1134-GVP466	VIPARAN5034_0915-GVPAN5034	VIPARK5030_1129-GVPK5030	gi149749188:DS180268-AAWQ00000000	VIPARAQ4037_2832-GVPAQ4037
VP1165	gi28897939-VPRIMD	VIPARP466_1135-GVP466	VIPARAN5034_0914-GVPAN5034	VIPARK5030_1130-GVPK5030	gi149749197:DS180268-AAWQ00000000	VIPARAQ4037_2831-GVPAQ4037
VP1166	gi28897940-VPRIMD	VIPARP466_1136-GVP466	VIPARAN5034_0913-GVPAN5034	VIPARK5030_1131-GVPK5030	gi149749160:DS180268-AAWQ00000000	VIPARAQ4037_2830-GVPAQ4037
VP1167	gi28897941-VPRIMD	VIPARP466_1137-GVP466	VIPARAN5034_0912-GVPAN5034	VIPARK5030_1132-GVPK5030	gi149749172:DS180268-AAWQ00000000	VIPARAQ4037_2829-GVPAQ4037
VP1168	gi28897942-VPRIMD	VIPARP466_1138-GVP466	VIPARAN5034_0911-GVPAN5034	VIPARK5030_1133-GVPK5030	gi149749205:DS180268-AAWQ00000000	VIPARAQ4037_2828-GVPAQ4037
VP1169	gi28897943-VPRIMD	VIPARP466_1139-GVP466	VIPARAN5034_0910-GVPAN5034	VIPARK5030_1134-GVPK5030	gi149749178:DS180268-AAWQ00000000	VIPARAQ4037_2827-GVPAQ4037
VP1170	gi28897944-VPRIMD	VIPARP466_1140-GVP466	VIPARAN5034_0909-GVPAN5034	VIPARK5030_1135-GVPK5030	gi149749200:DS180268-AAWQ00000000	VIPARAQ4037_2826-GVPAQ4037
VP1171	gi28897945-VPRIMD	VIPARP466_1141-GVP466	VIPARAN5034_0908-GVPAN5034	VIPARK5030_1136-GVPK5030	gi149749179:DS180268-AAWQ00000000	VIPARAQ4037_2825-GVPAQ4037
VP1172	gi28897946-VPRIMD	VIPARP466_1142-GVP466	VIPARAN5034_0907-GVPAN5034	VIPARK5030_1137-GVPK5030	gi149749164:DS180268-AAWQ00000000	VIPARAQ4037_2824-GVPAQ4037
VP1173	gi28897947-VPRIMD	VIPARP466_1143-GVP466	VIPARAN5034_0906-GVPAN5034	VIPARK5030_1138-GVPK5030	gi149749193:DS180268-AAWQ00000000	VIPARAQ4037_2823-GVPAQ4037
VP1174	gi28897948-VPRIMD	VIPARP466_1144-GVP466	VIPARAN5034_0905-GVPAN5034	----------	gi149749198:DS180268-AAWQ00000000	VIPARAQ4037_2822-GVPAQ4037
VP1175	gi28897949-VPRIMD	VIPARP466_1145-GVP466	VIPARAN5034_0904-GVPAN5034	VIPARK5030_1139-GVPK5030	gi149749203:DS180268-AAWQ00000000	VIPARAQ4037_2821-GVPAQ4037
VP1176	gi28897950-VPRIMD	VIPARP466_1146-GVP466	VIPARAN5034_0903-GVPAN5034	VIPARK5030_1140-GVPK5030	gi149749170:DS180268-AAWQ00000000	VIPARAQ4037_2820-GVPAQ4037
VP1177	gi28897951-VPRIMD	VIPARP466_1147-GVP466	VIPARAN5034_0902-GVPAN5034	VIPARK5030_1141-GVPK5030	gi149749186:DS180268-AAWQ00000000	VIPARAQ4037_2819-GVPAQ4037
VP1178	gi28897952-VPRIMD	VIPARP466_1148-GVP466	VIPARAN5034_0901-GVPAN5034	VIPARK5030_1142-GVPK5030	gi149749162:DS180268-AAWQ00000000	VIPARAQ4037_2818-GVPAQ4037
VP1179	gi28897953-VPRIMD	VIPARP466_1149-GVP466	VIPARAN5034_0900-GVPAN5034	VIPARK5030_1143-GVPK5030	gi149749190:DS180268-AAWQ00000000	VIPARAQ4037_2817-GVPAQ4037
VP1180	gi28897954-VPRIMD	VIPARP466_1150-GVP466	VIPARAN5034_0899-GVPAN5034	VIPARK5030_1144-GVPK5030	gi149749173:DS180268-AAWQ00000000	VIPARAQ4037_2816-GVPAQ4037
VP1181	gi28897955-VPRIMD	VIPARP466_1151-GVP466	VIPARAN5034_0898-GVPAN5034	VIPARK5030_1145-GVPK5030	gi149749166:DS180268-AAWQ00000000	VIPARAQ4037_2815-GVPAQ4037
VP1182	gi28897956-VPRIMD	VIPARP466_1152-GVP466	VIPARAN5034_0897-GVPAN5034	VIPARK5030_1146-GVPK5030	gi149749187:DS180268-AAWQ00000000	VIPARAQ4037_2814-GVPAQ4037
VP1183	gi28897957-VPRIMD	VIPARP466_1153-GVP466	VIPARAN5034_0896-GVPAN5034	VIPARK5030_1147-GVPK5030	gi149749184:DS180268-AAWQ00000000	VIPARAQ4037_2813-GVPAQ4037
VP1184	gi28897958-VPRIMD	VIPARP466_1154-GVP466	VIPARAN5034_0895-GVPAN5034	VIPARK5030_1149-GVPK5030	gi149749169:DS180268-AAWQ00000000	VIPARAQ4037_2812-GVPAQ4037
VP1185	gi28897959-VPRIMD	VIPARP466_1155-GVP466	VIPARAN5034_0894-GVPAN5034	VIPARK5030_1150-GVPK5030	gi149749177:DS180268-AAWQ00000000	VIPARAQ4037_2811-GVPAQ4037
VP1186	gi28897960-VPRIMD	VIPARP466_1156-GVP466	VIPARAN5034_0893-GVPAN5034	VIPARK5030_1151-GVPK5030	gi149749194:DS180268-AAWQ00000000	VIPARAQ4037_2810-GVPAQ4037
VP1187	gi28897961-VPRIMD	VIPARP466_1157-GVP466	VIPARAN5034_0892-GVPAN5034	VIPARK5030_1152-GVPK5030	gi149749199:DS180268-AAWQ00000000	VIPARAQ4037_2809-GVPAQ4037
VP1188	gi28897962-VPRIMD	VIPARP466_1158-GVP466	VIPARAN5034_0891-GVPAN5034	VIPARK5030_1153-GVPK5030	gi149749183:DS180268-AAWQ00000000	VIPARAQ4037_2808-GVPAQ4037
VP1189	gi28897963-VPRIMD	VIPARP466_1159-GVP466	VIPARAN5034_0890-GVPAN5034	VIPARK5030_1154-GVPK5030	gi149749191:DS180268-AAWQ00000000	----------
VP1190	gi28897964-VPRIMD	VIPARP466_1368-GVP466	VIPARAN5034_0889-GVPAN5034	VIPARK5030_1155-GVPK5030	gi149749189:DS180268-AAWQ00000000	VIPARAQ4037_2805-GVPAQ4037
VP1191	gi28897965-VPRIMD	----------	----------	----------	----------	----------
VP1192	gi28897966-VPRIMD	VIPARP466_1162-GVP466	VIPARAN5034_0888-GVPAN5034	VIPARK5030_1156-GVPK5030	gi149749159:DS180268-AAWQ00000000	VIPARAQ4037_2804-GVPAQ4037
VP1193	gi28897967-VPRIMD	VIPARP466_1163-GVP466	VIPARAN5034_0887-GVPAN5034	VIPARK5030_1157-GVPK5030	gi149749165:DS180268-AAWQ00000000	VIPARAQ4037_2803-GVPAQ4037
VP1194	gi28897968-VPRIMD	VIPARP466_1164-GVP466	VIPARAN5034_0886-GVPAN5034	VIPARK5030_1158-GVPK5030	gi149749204:DS180268-AAWQ00000000	VIPARAQ4037_2802-GVPAQ4037
VP1195	gi28897969-VPRIMD	VIPARP466_1165-GVP466	VIPARAN5034_0885-GVPAN5034	VIPARK5030_1159-GVPK5030	gi149749196:DS180268-AAWQ00000000	VIPARAQ4037_2801-GVPAQ4037
VP1196	gi28897970-VPRIMD	VIPARP466_1166-GVP466	VIPARAN5034_0884-GVPAN5034	VIPARK5030_1160-GVPK5030	gi149749202:DS180268-AAWQ00000000	VIPARAQ4037_2800-GVPAQ4037
VP1197	gi28897971-VPRIMD	VIPARP466_1167-GVP466	VIPARAN5034_0883-GVPAN5034	VIPARK5030_1161-GVPK5030	gi149749176:DS180268-AAWQ00000000	VIPARAQ4037_2799-GVPAQ4037
VP1198	gi28897972-VPRIMD	VIPARP466_1168-GVP466	VIPARAN5034_0882-GVPAN5034	VIPARK5030_1162-GVPK5030	gi149749181:DS180268-AAWQ00000000	VIPARAQ4037_2798-GVPAQ4037
VP1199	gi28897973-VPRIMD	VIPARP466_1169-GVP466	VIPARAN5034_0881-GVPAN5034	VIPARK5030_1163-GVPK5030	gi149749163:DS180268-AAWQ00000000	VIPARAQ4037_2797-GVPAQ4037
VP1200	gi28897974-VPRIMD	VIPARP466_1170-GVP466	VIPARAN5034_0880-GVPAN5034	VIPARK5030_1164-GVPK5030	gi149749185:DS180268-AAWQ00000000	VIPARAQ4037_2796-GVPAQ4037
VP1201	gi28897975-VPRIMD	VIPARP466_1171-GVP466	VIPARAN5034_0879-GVPAN5034	VIPARK5030_1165-GVPK5030	gi149749168:DS180268-AAWQ00000000	VIPARAQ4037_2795-GVPAQ4037
VP1202	gi28897976-VPRIMD	VIPARP466_1172-GVP466	VIPARAN5034_0878-GVPAN5034	VIPARK5030_1166-GVPK5030	gi149749174:DS180268-AAWQ00000000	VIPARAQ4037_2794-GVPAQ4037
VP1203	gi28897977-VPRIMD	VIPARP466_1173-GVP466	VIPARAN5034_0877-GVPAN5034	VIPARK5030_1167-GVPK5030	gi149749192:DS180268-AAWQ00000000	VIPARAQ4037_2793-GVPAQ4037
VP1204	gi28897978-VPRIMD	----------	----------	----------	----------	----------
VP1205	gi28897979-VPRIMD	----------	----------	----------	----------	----------
VP1206	gi28897980-VPRIMD	----------	----------	----------	----------	----------
VP1207	gi28897981-VPRIMD	VIPARP466_1175-GVP466	VIPARAN5034_0875-GVPAN5034	VIPARK5030_1169-GVPK5030	----------	VIPARAQ4037_2791-GVPAQ4037
VP1208	gi28897982-VPRIMD	VIPARP466_1176-GVP466	VIPARAN5034_0874-GVPAN5034	VIPARK5030_1170-GVPK5030	gi149746296:DS180268-AAWQ00000000	VIPARAQ4037_2790-GVPAQ4037
VP1209	gi28897983-VPRIMD	VIPARP466_1177-GVP466	VIPARAN5034_0873-GVPAN5034	VIPARK5030_1171-GVPK5030	gi149746294:DS180268-AAWQ00000000	VIPARAQ4037_2789-GVPAQ4037
VP1210	gi28897984-VPRIMD	VIPARP466_1178-GVP466	VIPARAN5034_0872-GVPAN5034	VIPARK5030_1172-GVPK5030	gi149746297:DS180268-AAWQ00000000	VIPARAQ4037_2788-GVPAQ4037
VP1211	gi28897985-VPRIMD	VIPARP466_1179-GVP466	VIPARAN5034_0871-GVPAN5034	VIPARK5030_1173-GVPK5030	gi149746299:DS180268-AAWQ00000000	VIPARAQ4037_2787-GVPAQ4037
VP1212	gi28897986-VPRIMD	VIPARP466_1180-GVP466	VIPARAN5034_0870-GVPAN5034	VIPARK5030_1174-GVPK5030	gi149750426:DS180290-AAWQ00000000	VIPARAQ4037_2786-GVPAQ4037
VP1213	gi28897987-VPRIMD	VIPARP466_1181-GVP466	VIPARAN5034_0869-GVPAN5034	VIPARK5030_1175-GVPK5030	gi149747993:DS180268-AAWQ00000000	VIPARAQ4037_2785-GVPAQ4037
VP1214	gi28897988-VPRIMD	----------	VIPARAN5034_0868-GVPAN5034	----------	gi149747981:DS180268-AAWQ00000000	----------
VP1215	gi28897989-VPRIMD	VIPARP466_1184-GVP466	VIPARAN5034_0867-GVPAN5034	VIPARK5030_1178-GVPK5030	gi149747999:DS180268-AAWQ00000000	VIPARAQ4037_2780-GVPAQ4037
VP1217	gi28897991-VPRIMD	VIPARP466_1186-GVP466	VIPARAN5034_0865-GVPAN5034	VIPARK5030_1180-GVPK5030	gi149747998:DS180268-AAWQ00000000	VIPARAQ4037_2778-GVPAQ4037
VP1218	gi28897992-VPRIMD	VIPARP466_1187-GVP466	VIPARAN5034_0864-GVPAN5034	VIPARK5030_1181-GVPK5030	gi149747988:DS180268-AAWQ00000000	VIPARAQ4037_2777-GVPAQ4037
VP1219	gi28897993-VPRIMD	VIPARP466_1188-GVP466	VIPARAN5034_0863-GVPAN5034	VIPARK5030_1182-GVPK5030	gi149747991:DS180268-AAWQ00000000	VIPARAQ4037_2776-GVPAQ4037
VP1220	gi28897994-VPRIMD	VIPARP466_1189-GVP466	VIPARAN5034_0862-GVPAN5034	VIPARK5030_1183-GVPK5030	gi149747995:DS180268-AAWQ00000000	VIPARAQ4037_2775-GVPAQ4037
VP1221	gi28897995-VPRIMD	VIPARP466_1190-GVP466	VIPARAN5034_0861-GVPAN5034	VIPARK5030_1184-GVPK5030	gi149747987:DS180268-AAWQ00000000	VIPARAQ4037_2774-GVPAQ4037
VP1222	gi28897996-VPRIMD	VIPARP466_1192-GVP466	VIPARAN5034_0859-GVPAN5034	VIPARK5030_1186-GVPK5030	gi149747985:DS180268-AAWQ00000000	VIPARAQ4037_2772-GVPAQ4037
VP1223	gi28897997-VPRIMD	VIPARP466_1191-GVP466	VIPARAN5034_0860-GVPAN5034	VIPARK5030_1185-GVPK5030	gi149748000:DS180268-AAWQ00000000	VIPARAQ4037_2773-GVPAQ4037
VP1224	gi28897998-VPRIMD	VIPARP466_1193-GVP466	VIPARAN5034_0858-GVPAN5034	VIPARK5030_1187-GVPK5030	gi149747992:DS180268-AAWQ00000000	VIPARAQ4037_2771-GVPAQ4037
VP1225	gi28897999-VPRIMD	VIPARP466_1194-GVP466	VIPARAN5034_0857-GVPAN5034	VIPARK5030_1188-GVPK5030	gi149747989:DS180268-AAWQ00000000	VIPARAQ4037_2770-GVPAQ4037
VP1226	gi28898000-VPRIMD	VIPARP466_1195-GVP466	VIPARAN5034_0856-GVPAN5034	VIPARK5030_1189-GVPK5030	gi149747996:DS180268-AAWQ00000000	VIPARAQ4037_2769-GVPAQ4037
VP1227	gi28898001-VPRIMD	VIPARP466_1196-GVP466	VIPARAN5034_0855-GVPAN5034	VIPARK5030_1190-GVPK5030	gi149747984:DS180268-AAWQ00000000	VIPARAQ4037_2768-GVPAQ4037
VP1228	gi28898002-VPRIMD	VIPARP466_1197-GVP466	VIPARAN5034_0854-GVPAN5034	VIPARK5030_1191-GVPK5030	gi149747986:DS180268-AAWQ00000000	VIPARAQ4037_2767-GVPAQ4037
VP1229	gi28898003-VPRIMD	VIPARP466_1198-GVP466	VIPARAN5034_0853-GVPAN5034	VIPARK5030_1192-GVPK5030	gi149747982:DS180268-AAWQ00000000	VIPARAQ4037_2766-GVPAQ4037
VP1230	gi28898004-VPRIMD	VIPARP466_1199-GVP466	VIPARAN5034_0852-GVPAN5034	VIPARK5030_1193-GVPK5030	gi149747990:DS180268-AAWQ00000000	VIPARAQ4037_2765-GVPAQ4037
VP1231	gi28898005-VPRIMD	VIPARP466_1200-GVP466	VIPARAN5034_0851-GVPAN5034	VIPARK5030_A0737-GVPK5030	gi149747997:DS180268-AAWQ00000000	VIPARAQ4037_2764-GVPAQ4037
VP1232	gi28898006-VPRIMD	VIPARP466_1201-GVP466	VIPARAN5034_0850-GVPAN5034	VIPARK5030_1196-GVPK5030	gi149747994:DS180268-AAWQ00000000	VIPARAQ4037_2763-GVPAQ4037
VP1233	gi28898007-VPRIMD	VIPARP466_1202-GVP466	VIPARAN5034_0849-GVPAN5034	VIPARK5030_1197-GVPK5030	gi149746200:DS180153-AAWQ00000000	VIPARAQ4037_2761-GVPAQ4037
VP1234	gi28898008-VPRIMD	----------	----------	----------	----------	----------
VP1235	gi28898009-VPRIMD	VIPARP466_1203-GVP466	VIPARAN5034_0848-GVPAN5034	VIPARK5030_1198-GVPK5030	gi149746199:DS180153-AAWQ00000000	VIPARAQ4037_2760-GVPAQ4037
VP1236	gi28898010-VPRIMD	VIPARP466_1204-GVP466	VIPARAN5034_0847-GVPAN5034	VIPARK5030_1199-GVPK5030	gi149746198:DS180153-AAWQ00000000	VIPARAQ4037_2759-GVPAQ4037
VP1237	gi28898011-VPRIMD	VIPARP466_1205-GVP466	VIPARAN5034_0846-GVPAN5034	VIPARK5030_1200-GVPK5030	----------	VIPARAQ4037_2758-GVPAQ4037
VP1238	gi28898012-VPRIMD	VIPARP466_1206-GVP466	VIPARAN5034_0845-GVPAN5034	VIPARK5030_1201-GVPK5030	----------	VIPARAQ4037_2757-GVPAQ4037
VP1239	gi28898013-VPRIMD	VIPARP466_1207-GVP466	VIPARAN5034_0844-GVPAN5034	VIPARK5030_1202-GVPK5030	----------	VIPARAQ4037_2756-GVPAQ4037
VP1240	gi28898014-VPRIMD	VIPARP466_1208-GVP466	VIPARAN5034_0843-GVPAN5034	VIPARK5030_1203-GVPK5030	----------	VIPARAQ4037_2755-GVPAQ4037
VP1242	gi28898015-VPRIMD	----------	----------	----------	----------	----------
VP1241	gi28898016-VPRIMD	VIPARP466_1210-GVP466	VIPARAN5034_0841-GVPAN5034	VIPARK5030_1205-GVPK5030	gi149746391:DS180153-AAWQ00000000	VIPARAQ4037_2753-GVPAQ4037
VP1243	gi28898017-VPRIMD	VIPARP466_1211-GVP466	VIPARAN5034_0840-GVPAN5034	VIPARK5030_1206-GVPK5030	gi149746390:DS180153-AAWQ00000000	VIPARAQ4037_2751-GVPAQ4037
VP1244	gi28898018-VPRIMD	VIPARP466_1212-GVP466	VIPARAN5034_0839-GVPAN5034	VIPARK5030_1207-GVPK5030	gi149746393:DS180153-AAWQ00000000	VIPARAQ4037_2750-GVPAQ4037
VP1245	gi28898019-VPRIMD	----------	VIPARAN5034_0838-GVPAN5034	VIPARK5030_1208-GVPK5030	gi149746392:DS180153-AAWQ00000000	----------
VP1246	gi28898020-VPRIMD	VIPARP466_1215-GVP466	VIPARAN5034_0837-GVPAN5034	VIPARK5030_1209-GVPK5030	gi149746103:DS179990-AAWQ00000000	VIPARAQ4037_2747-GVPAQ4037
VP1247	gi28898021-VPRIMD	VIPARP466_1216-GVP466	VIPARAN5034_0836-GVPAN5034	VIPARK5030_1210-GVPK5030	gi149746104:DS179990-AAWQ00000000	VIPARAQ4037_2746-GVPAQ4037
VP1248	gi28898022-VPRIMD	VIPARP466_1217-GVP466	VIPARAN5034_0835-GVPAN5034	VIPARK5030_1211-GVPK5030	----------	VIPARAQ4037_2745-GVPAQ4037
VP1249	gi28898023-VPRIMD	VIPARP466_1218-GVP466	VIPARAN5034_0834-GVPAN5034	VIPARK5030_1212-GVPK5030	----------	VIPARAQ4037_2744-GVPAQ4037
VP1250	gi28898024-VPRIMD	VIPARP466_1220-GVP466	VIPARAN5034_0833-GVPAN5034	VIPARK5030_1213-GVPK5030	----------	VIPARAQ4037_2743-GVPAQ4037
VP1251	gi28898025-VPRIMD	VIPARP466_1221-GVP466	VIPARAN5034_0832-GVPAN5034	VIPARK5030_1214-GVPK5030	----------	VIPARAQ4037_2742-GVPAQ4037
VP1252	gi28898026-VPRIMD	VIPARP466_1222-GVP466	VIPARAN5034_0831-GVPAN5034	VIPARK5030_1215-GVPK5030	gi149746004:DS179990-AAWQ00000000	VIPARAQ4037_2741-GVPAQ4037
VP1253	gi28898027-VPRIMD	VIPARP466_1223-GVP466	VIPARAN5034_0830-GVPAN5034	----------	gi149746003:DS179990-AAWQ00000000	VIPARAQ4037_2739-GVPAQ4037
VP1254	gi28898028-VPRIMD	VIPARP466_1224-GVP466	----------	VIPARK5030_1217-GVPK5030	gi149747201:DS180279-AAWQ00000000	VIPARAQ4037_2740-GVPAQ4037
VP1255	gi28898029-VPRIMD	VIPARP466_1226-GVP466	VIPARAN5034_0827-GVPAN5034	----------	gi149747206:DS180279-AAWQ00000000	VIPARAQ4037_2737-GVPAQ4037
VP1256	gi28898030-VPRIMD	VIPARP466_1227-GVP466	VIPARAN5034_0826-GVPAN5034	VIPARK5030_1221-GVPK5030	gi149747203:DS180279-AAWQ00000000	VIPARAQ4037_2736-GVPAQ4037
VP1257	gi28898031-VPRIMD	VIPARP466_1228-GVP466	VIPARAN5034_0825-GVPAN5034	VIPARK5030_1222-GVPK5030	gi149747214:DS180279-AAWQ00000000	VIPARAQ4037_2735-GVPAQ4037
VP1258	gi28898032-VPRIMD	VIPARP466_1229-GVP466	VIPARAN5034_0824-GVPAN5034	VIPARK5030_1224-GVPK5030	gi149747208:DS180279-AAWQ00000000	VIPARAQ4037_2734-GVPAQ4037
VP1259	gi28898033-VPRIMD	VIPARP466_1230-GVP466	VIPARAN5034_0823-GVPAN5034	VIPARK5030_1225-GVPK5030	gi149747209:DS180279-AAWQ00000000	VIPARAQ4037_2733-GVPAQ4037
VP1260	gi28898034-VPRIMD	VIPARP466_1231-GVP466	VIPARAN5034_0822-GVPAN5034	VIPARK5030_1226-GVPK5030	gi149747205:DS180279-AAWQ00000000	VIPARAQ4037_2732-GVPAQ4037
VP1261	gi28898035-VPRIMD	VIPARP466_1232-GVP466	VIPARAN5034_0821-GVPAN5034	VIPARK5030_1227-GVPK5030	gi149747210:DS180279-AAWQ00000000	VIPARAQ4037_2731-GVPAQ4037
VP1262	gi28898036-VPRIMD	VIPARP466_1233-GVP466	VIPARAN5034_0820-GVPAN5034	VIPARK5030_1228-GVPK5030	gi149747207:DS180279-AAWQ00000000	VIPARAQ4037_2730-GVPAQ4037
VP1263	gi28898037-VPRIMD	VIPARP466_1234-GVP466	VIPARAN5034_0819-GVPAN5034	VIPARK5030_1229-GVPK5030	gi149747212:DS180279-AAWQ00000000	VIPARAQ4037_2729-GVPAQ4037
VP1264	gi28898038-VPRIMD	VIPARP466_1235-GVP466	VIPARAN5034_0818-GVPAN5034	VIPARK5030_1230-GVPK5030	gi149747204:DS180279-AAWQ00000000	VIPARAQ4037_2728-GVPAQ4037
VP1265	gi28898039-VPRIMD	VIPARP466_1236-GVP466	VIPARAN5034_0817-GVPAN5034	VIPARK5030_1231-GVPK5030	gi149747211:DS180279-AAWQ00000000	VIPARAQ4037_2727-GVPAQ4037
VP1266	gi28898040-VPRIMD	VIPARP466_1237-GVP466	VIPARAN5034_0816-GVPAN5034	VIPARK5030_1232-GVPK5030	----------	VIPARAQ4037_2726-GVPAQ4037
VP1267	gi28898041-VPRIMD	VIPARP466_1238-GVP466	VIPARAN5034_0815-GVPAN5034	VIPARK5030_1233-GVPK5030	gi149745429:DS180279-AAWQ00000000	VIPARAQ4037_2725-GVPAQ4037
VP1268	gi28898042-VPRIMD	VIPARP466_1239-GVP466	VIPARAN5034_0814-GVPAN5034	VIPARK5030_1234-GVPK5030	gi149746866:DS180279-AAWQ00000000	VIPARAQ4037_2724-GVPAQ4037
VP1269	gi28898043-VPRIMD	VIPARP466_1240-GVP466	VIPARAN5034_0813-GVPAN5034	VIPARK5030_1235-GVPK5030	gi149746870:DS180279-AAWQ00000000	----------
VP1270	gi28898044-VPRIMD	VIPARP466_1241-GVP466	VIPARAN5034_0811-GVPAN5034	VIPARK5030_1237-GVPK5030	gi149746867:DS180279-AAWQ00000000	VIPARAQ4037_2721-GVPAQ4037
VP1271	gi28898045-VPRIMD	VIPARP466_1242-GVP466	VIPARAN5034_0810-GVPAN5034	VIPARK5030_1238-GVPK5030	gi149746868:DS180279-AAWQ00000000	VIPARAQ4037_2720-GVPAQ4037
VP1272	gi28898046-VPRIMD	VIPARP466_1243-GVP466	VIPARAN5034_0809-GVPAN5034	VIPARK5030_1239-GVPK5030	gi149746864:DS180279-AAWQ00000000	VIPARAQ4037_2719-GVPAQ4037
VP1273	gi28898047-VPRIMD	VIPARP466_1244-GVP466	VIPARAN5034_0808-GVPAN5034	VIPARK5030_1240-GVPK5030	gi149746865:DS180279-AAWQ00000000	----------
VP1274	gi28898048-VPRIMD	VIPARP466_1245-GVP466	VIPARAN5034_0807-GVPAN5034	VIPARK5030_1241-GVPK5030	gi149746869:DS180279-AAWQ00000000	VIPARAQ4037_2716-GVPAQ4037
VP1275	gi28898049-VPRIMD	VIPARP466_1246-GVP466	VIPARAN5034_0806-GVPAN5034	VIPARK5030_1242-GVPK5030	----------	----------
VP1276	gi28898050-VPRIMD	VIPARP466_1247-GVP466	VIPARAN5034_0805-GVPAN5034	VIPARK5030_1243-GVPK5030	gi149747083:DS180279-AAWQ00000000	VIPARAQ4037_2713-GVPAQ4037
VP1277	gi28898051-VPRIMD	VIPARP466_1248-GVP466	VIPARAN5034_0804-GVPAN5034	VIPARK5030_1244-GVPK5030	gi149747091:DS180279-AAWQ00000000	VIPARAQ4037_2712-GVPAQ4037
VP1278	gi28898052-VPRIMD	VIPARP466_1250-GVP466	VIPARAN5034_0802-GVPAN5034	VIPARK5030_1246-GVPK5030	gi149747080:DS180279-AAWQ00000000	VIPARAQ4037_2710-GVPAQ4037
VP1279	gi28898053-VPRIMD	VIPARP466_1249-GVP466	VIPARAN5034_0803-GVPAN5034	VIPARK5030_1245-GVPK5030	gi149747084:DS180279-AAWQ00000000	VIPARAQ4037_2711-GVPAQ4037
VP1280	gi28898054-VPRIMD	----------	VIPARAN5034_0801-GVPAN5034	VIPARK5030_1247-GVPK5030	----------	----------
VP1281	gi28898055-VPRIMD	VIPARP466_1254-GVP466	VIPARAN5034_0799-GVPAN5034	VIPARK5030_1249-GVPK5030	gi149747090:DS180279-AAWQ00000000	VIPARAQ4037_2706-GVPAQ4037
VP1282	gi28898056-VPRIMD	VIPARP466_1255-GVP466	VIPARAN5034_0798-GVPAN5034	VIPARK5030_1250-GVPK5030	gi149747087:DS180279-AAWQ00000000	VIPARAQ4037_2705-GVPAQ4037
VP1283	gi28898057-VPRIMD	VIPARP466_1256-GVP466	VIPARAN5034_0797-GVPAN5034	VIPARK5030_1251-GVPK5030	gi149747082:DS180279-AAWQ00000000	VIPARAQ4037_2704-GVPAQ4037
VP1284	gi28898058-VPRIMD	VIPARP466_1257-GVP466	VIPARAN5034_0796-GVPAN5034	VIPARK5030_1252-GVPK5030	gi149747089:DS180279-AAWQ00000000	VIPARAQ4037_2703-GVPAQ4037
VP1285	gi28898059-VPRIMD	VIPARP466_1258-GVP466	VIPARAN5034_0795-GVPAN5034	VIPARK5030_1253-GVPK5030	gi149747092:DS180279-AAWQ00000000	VIPARAQ4037_2702-GVPAQ4037
VP1286	gi28898060-VPRIMD	VIPARP466_1259-GVP466	VIPARAN5034_0794-GVPAN5034	VIPARK5030_1254-GVPK5030	gi149747093:DS180279-AAWQ00000000	VIPARAQ4037_2701-GVPAQ4037
VP1287	gi28898061-VPRIMD	VIPARP466_1260-GVP466	VIPARAN5034_0793-GVPAN5034	VIPARK5030_1255-GVPK5030	gi149747094:DS180279-AAWQ00000000	VIPARAQ4037_2700-GVPAQ4037
VP1288	gi28898062-VPRIMD	VIPARP466_1261-GVP466	VIPARAN5034_0792-GVPAN5034	VIPARK5030_1256-GVPK5030	gi149747088:DS180279-AAWQ00000000	----------
VP1289	gi28898063-VPRIMD	VIPARP466_1262-GVP466	VIPARAN5034_0791-GVPAN5034	VIPARK5030_1257-GVPK5030	----------	VIPARAQ4037_2697-GVPAQ4037
VP1290	gi28898064-VPRIMD	VIPARP466_1263-GVP466	VIPARAN5034_0790-GVPAN5034	VIPARK5030_1258-GVPK5030	----------	VIPARAQ4037_2696-GVPAQ4037
VP1291	gi28898065-VPRIMD	VIPARP466_1264-GVP466	VIPARAN5034_0789-GVPAN5034	VIPARK5030_1259-GVPK5030	gi149746629:DS180279-AAWQ00000000	VIPARAQ4037_2695-GVPAQ4037
VP1292	gi28898066-VPRIMD	----------	----------	----------	----------	----------
VP1293	gi28898067-VPRIMD	VIPARP466_1265-GVP466	VIPARAN5034_0788-GVPAN5034	VIPARK5030_1260-GVPK5030	gi149746632:DS180279-AAWQ00000000	VIPARAQ4037_2694-GVPAQ4037
VP1294	gi28898068-VPRIMD	VIPARP466_1266-GVP466	VIPARAN5034_0787-GVPAN5034	VIPARK5030_1261-GVPK5030	----------	VIPARAQ4037_2693-GVPAQ4037
VP1295	gi28898069-VPRIMD	VIPARP466_1267-GVP466	VIPARAN5034_0786-GVPAN5034	VIPARK5030_1262-GVPK5030	gi149746631:DS180279-AAWQ00000000	VIPARAQ4037_2692-GVPAQ4037
VP1296	gi28898070-VPRIMD	VIPARP466_1268-GVP466	VIPARAN5034_0785-GVPAN5034	VIPARK5030_1263-GVPK5030	gi149750227:DS179930-AAWQ00000000	VIPARAQ4037_2691-GVPAQ4037
VP1297	gi28898071-VPRIMD	VIPARP466_1269-GVP466	VIPARAN5034_0784-GVPAN5034	VIPARK5030_1264-GVPK5030	gi149750101:DS179930-AAWQ00000000	VIPARAQ4037_2690-GVPAQ4037
VP1298	gi28898072-VPRIMD	VIPARP466_1270-GVP466	VIPARAN5034_0783-GVPAN5034	VIPARK5030_1265-GVPK5030	gi149750165:DS179930-AAWQ00000000	VIPARAQ4037_2688-GVPAQ4037
VP1299	gi28898073-VPRIMD	VIPARP466_1271-GVP466	VIPARAN5034_0782-GVPAN5034	VIPARK5030_1266-GVPK5030	gi149750138:DS179930-AAWQ00000000	VIPARAQ4037_2687-GVPAQ4037
VP1300	gi28898074-VPRIMD	VIPARP466_1272-GVP466	VIPARAN5034_0781-GVPAN5034	VIPARK5030_1267-GVPK5030	gi149750231:DS179930-AAWQ00000000	VIPARAQ4037_2686-GVPAQ4037
VP1301	gi28898075-VPRIMD	VIPARP466_1273-GVP466	VIPARAN5034_0780-GVPAN5034	VIPARK5030_1268-GVPK5030	gi149750149:DS179930-AAWQ00000000	VIPARAQ4037_2685-GVPAQ4037
VP1302	gi28898076-VPRIMD	VIPARP466_1274-GVP466	VIPARAN5034_0779-GVPAN5034	VIPARK5030_1269-GVPK5030	gi149750169:DS179930-AAWQ00000000	VIPARAQ4037_2684-GVPAQ4037
VP1303	gi28898077-VPRIMD	VIPARP466_1275-GVP466	VIPARAN5034_0778-GVPAN5034	VIPARK5030_1270-GVPK5030	gi149750130:DS179930-AAWQ00000000	VIPARAQ4037_2683-GVPAQ4037
VP1304	gi28898078-VPRIMD	VIPARP466_1278-GVP466	VIPARAN5034_0775-GVPAN5034	VIPARK5030_1273-GVPK5030	gi149750095:DS179930-AAWQ00000000	VIPARAQ4037_2680-GVPAQ4037
VP1305	gi28898079-VPRIMD	VIPARP466_1279-GVP466	VIPARAN5034_0774-GVPAN5034	VIPARK5030_1274-GVPK5030	gi149750173:DS179930-AAWQ00000000	VIPARAQ4037_2679-GVPAQ4037
VP1306	gi28898080-VPRIMD	VIPARP466_1280-GVP466	VIPARAN5034_0773-GVPAN5034	VIPARK5030_1275-GVPK5030	gi149750157:DS179930-AAWQ00000000	VIPARAQ4037_2678-GVPAQ4037
VP1307	gi28898081-VPRIMD	VIPARP466_1281-GVP466	VIPARAN5034_0772-GVPAN5034	VIPARK5030_1276-GVPK5030	gi149750193:DS179930-AAWQ00000000	VIPARAQ4037_2677-GVPAQ4037
VP1308	gi28898082-VPRIMD	VIPARP466_1282-GVP466	VIPARAN5034_0771-GVPAN5034	VIPARK5030_1277-GVPK5030	gi149750189:DS179930-AAWQ00000000	VIPARAQ4037_2676-GVPAQ4037
VP1309	gi28898083-VPRIMD	VIPARP466_1283-GVP466	VIPARAN5034_0770-GVPAN5034	VIPARK5030_1278-GVPK5030	----------	----------
VP1310	gi28898084-VPRIMD	VIPARP466_1284-GVP466	VIPARAN5034_0769-GVPAN5034	VIPARK5030_1279-GVPK5030	gi149750168:DS179930-AAWQ00000000	VIPARAQ4037_2675-GVPAQ4037
VP1311	gi28898085-VPRIMD	VIPARP466_1285-GVP466	VIPARAN5034_0768-GVPAN5034	VIPARK5030_1280-GVPK5030	gi149750088:DS179930-AAWQ00000000	VIPARAQ4037_2674-GVPAQ4037
VP1312	gi28898086-VPRIMD	VIPARP466_1286-GVP466	VIPARAN5034_0767-GVPAN5034	VIPARK5030_1281-GVPK5030	gi149750192:DS179930-AAWQ00000000	VIPARAQ4037_2673-GVPAQ4037
VP1313	gi28898087-VPRIMD	VIPARP466_1287-GVP466	VIPARAN5034_0766-GVPAN5034	VIPARK5030_1282-GVPK5030	gi149750120:DS179930-AAWQ00000000	VIPARAQ4037_2672-GVPAQ4037
VP1314	gi28898088-VPRIMD	VIPARP466_1288-GVP466	VIPARAN5034_0765-GVPAN5034	VIPARK5030_1283-GVPK5030	gi149750090:DS179930-AAWQ00000000	VIPARAQ4037_2671-GVPAQ4037
VP1315	gi28898089-VPRIMD	VIPARP466_1289-GVP466	VIPARAN5034_0764-GVPAN5034	VIPARK5030_1284-GVPK5030	gi149750230:DS179930-AAWQ00000000	VIPARAQ4037_2670-GVPAQ4037
VP1316	gi28898090-VPRIMD	VIPARP466_1290-GVP466	VIPARAN5034_0763-GVPAN5034	VIPARK5030_1285-GVPK5030	gi149750109:DS179930-AAWQ00000000	VIPARAQ4037_2669-GVPAQ4037
VP1317	gi28898091-VPRIMD	VIPARP466_1291-GVP466	VIPARAN5034_0762-GVPAN5034	VIPARK5030_1286-GVPK5030	gi149750167:DS179930-AAWQ00000000	VIPARAQ4037_2668-GVPAQ4037
VP1318	gi28898092-VPRIMD	VIPARP466_1293-GVP466	VIPARAN5034_0760-GVPAN5034	VIPARK5030_1287-GVPK5030	gi149750209:DS179930-AAWQ00000000	VIPARAQ4037_2667-GVPAQ4037
VP1319	gi28898093-VPRIMD	VIPARP466_1294-GVP466	VIPARAN5034_0759-GVPAN5034	VIPARK5030_1288-GVPK5030	gi149750159:DS179930-AAWQ00000000	VIPARAQ4037_2666-GVPAQ4037
VP1320	gi28898094-VPRIMD	VIPARP466_1295-GVP466	VIPARAN5034_0758-GVPAN5034	VIPARK5030_1289-GVPK5030	gi149750181:DS179930-AAWQ00000000	VIPARAQ4037_2665-GVPAQ4037
VP1321	gi28898095-VPRIMD	VIPARP466_1296-GVP466	VIPARAN5034_0757-GVPAN5034	VIPARK5030_1290-GVPK5030	gi149750099:DS179930-AAWQ00000000	VIPARAQ4037_2664-GVPAQ4037
VP1322	gi28898096-VPRIMD	VIPARP466_1297-GVP466	VIPARAN5034_0756-GVPAN5034	VIPARK5030_1291-GVPK5030	gi149750213:DS179930-AAWQ00000000	VIPARAQ4037_2663-GVPAQ4037
VP1323	gi28898097-VPRIMD	VIPARP466_1298-GVP466	VIPARAN5034_0755-GVPAN5034	VIPARK5030_1292-GVPK5030	gi149750144:DS179930-AAWQ00000000	VIPARAQ4037_2662-GVPAQ4037
VP1324	gi28898098-VPRIMD	VIPARP466_1299-GVP466	VIPARAN5034_0754-GVPAN5034	VIPARK5030_1293-GVPK5030	gi149750122:DS179930-AAWQ00000000	VIPARAQ4037_2661-GVPAQ4037
VP1325	gi28898099-VPRIMD	VIPARP466_1300-GVP466	VIPARAN5034_0753-GVPAN5034	VIPARK5030_1294-GVPK5030	gi149750204:DS179930-AAWQ00000000	VIPARAQ4037_2660-GVPAQ4037
VP1326	gi28898100-VPRIMD	VIPARP466_1301-GVP466	VIPARAN5034_0752-GVPAN5034	VIPARK5030_1295-GVPK5030	gi149750096:DS179930-AAWQ00000000	VIPARAQ4037_2659-GVPAQ4037
VP1327	gi28898101-VPRIMD	VIPARP466_1302-GVP466	VIPARAN5034_0751-GVPAN5034	VIPARK5030_1296-GVPK5030	gi149750223:DS179930-AAWQ00000000	VIPARAQ4037_2658-GVPAQ4037
VP1328	gi28898102-VPRIMD	VIPARP466_1303-GVP466	VIPARAN5034_0750-GVPAN5034	VIPARK5030_1297-GVPK5030	gi149750132:DS179930-AAWQ00000000	VIPARAQ4037_2657-GVPAQ4037
VP1329	gi28898103-VPRIMD	----------	VIPARAN5034_0749-GVPAN5034	VIPARK5030_1298-GVPK5030	gi149750180:DS179930-AAWQ00000000	VIPARAQ4037_2656-GVPAQ4037
VP1330	gi28898104-VPRIMD	VIPARP466_1306-GVP466	VIPARAN5034_0748-GVPAN5034	VIPARK5030_1299-GVPK5030	gi149750222:DS179930-AAWQ00000000	VIPARAQ4037_2655-GVPAQ4037
VP1331	gi28898105-VPRIMD	VIPARP466_1307-GVP466	VIPARAN5034_0747-GVPAN5034	VIPARK5030_1300-GVPK5030	gi149750141:DS179930-AAWQ00000000	VIPARAQ4037_2654-GVPAQ4037
VP1332	gi28898106-VPRIMD	VIPARP466_1308-GVP466	VIPARAN5034_0746-GVPAN5034	VIPARK5030_1301-GVPK5030	gi149750194:DS179930-AAWQ00000000	VIPARAQ4037_2653-GVPAQ4037
VP1334	gi28898107-VPRIMD	----------	----------	----------	----------	----------
VP1333	gi28898108-VPRIMD	VIPARP466_1309-GVP466	VIPARAN5034_0745-GVPAN5034	VIPARK5030_1302-GVPK5030	gi149750119:DS179930-AAWQ00000000	VIPARAQ4037_2652-GVPAQ4037
VP1335	gi28898109-VPRIMD	VIPARP466_1310-GVP466	VIPARAN5034_0744-GVPAN5034	VIPARK5030_1303-GVPK5030	gi149750142:DS179930-AAWQ00000000	VIPARAQ4037_2651-GVPAQ4037
VP1336	gi28898110-VPRIMD	VIPARP466_1311-GVP466	VIPARAN5034_0743-GVPAN5034	VIPARK5030_1304-GVPK5030	gi149750205:DS179930-AAWQ00000000	VIPARAQ4037_2650-GVPAQ4037
VP1337	gi28898111-VPRIMD	VIPARP466_1312-GVP466	VIPARAN5034_0742-GVPAN5034	VIPARK5030_1305-GVPK5030	gi149750124:DS179930-AAWQ00000000	VIPARAQ4037_2649-GVPAQ4037
VP1338	gi28898112-VPRIMD	VIPARP466_1313-GVP466	VIPARAN5034_0741-GVPAN5034	VIPARK5030_1306-GVPK5030	gi149750200:DS179930-AAWQ00000000	VIPARAQ4037_2648-GVPAQ4037
VP1339	gi28898113-VPRIMD	VIPARP466_1314-GVP466	VIPARAN5034_0740-GVPAN5034	VIPARK5030_1307-GVPK5030	gi149750188:DS179930-AAWQ00000000	VIPARAQ4037_2647-GVPAQ4037
VP1340	gi28898114-VPRIMD	VIPARP466_1316-GVP466	VIPARAN5034_0738-GVPAN5034	VIPARK5030_1310-GVPK5030	gi149750201:DS179930-AAWQ00000000	VIPARAQ4037_2645-GVPAQ4037
VP1341	gi28898115-VPRIMD	----------	----------	----------	----------	----------
VP1342	gi28898116-VPRIMD	VIPARP466_1317-GVP466	VIPARAN5034_0737-GVPAN5034	VIPARK5030_1311-GVPK5030	gi149750190:DS179930-AAWQ00000000	VIPARAQ4037_2644-GVPAQ4037
VP1343	gi28898117-VPRIMD	VIPARP466_1318-GVP466	VIPARAN5034_0736-GVPAN5034	VIPARK5030_1312-GVPK5030	gi149750089:DS179930-AAWQ00000000	VIPARAQ4037_2643-GVPAQ4037
VP1344	gi28898118-VPRIMD	VIPARP466_1319-GVP466	VIPARAN5034_0735-GVPAN5034	VIPARK5030_1313-GVPK5030	gi149750147:DS179930-AAWQ00000000	VIPARAQ4037_2642-GVPAQ4037
VP1345	gi28898119-VPRIMD	VIPARP466_1320-GVP466	VIPARAN5034_0734-GVPAN5034	VIPARK5030_1314-GVPK5030	gi149748441:DS180231-AAWQ00000000	VIPARAQ4037_2641-GVPAQ4037
VP1346	gi28898120-VPRIMD	VIPARP466_1321-GVP466	VIPARAN5034_0733-GVPAN5034	VIPARK5030_1315-GVPK5030	gi149750145:DS179930-AAWQ00000000	VIPARAQ4037_2640-GVPAQ4037
VP1347	gi28898121-VPRIMD	VIPARP466_1322-GVP466	VIPARAN5034_3156-GVPAN5034	VIPARK5030_1316-GVPK5030	gi149750202:DS179930-AAWQ00000000	VIPARAQ4037_2639-GVPAQ4037
VP1348	gi28898122-VPRIMD	VIPARP466_1323-GVP466	VIPARAN5034_0730-GVPAN5034	VIPARK5030_1317-GVPK5030	gi149750137:DS179930-AAWQ00000000	VIPARAQ4037_2638-GVPAQ4037
VP1349	gi28898123-VPRIMD	VIPARP466_1324-GVP466	VIPARAN5034_0729-GVPAN5034	VIPARK5030_1318-GVPK5030	gi149750091:DS179930-AAWQ00000000	VIPARAQ4037_2636-GVPAQ4037
VP1350	gi28898124-VPRIMD	VIPARP466_1325-GVP466	VIPARAN5034_0728-GVPAN5034	VIPARK5030_1319-GVPK5030	gi149750166:DS179930-AAWQ00000000	VIPARAQ4037_2635-GVPAQ4037
VP1351	gi28898125-VPRIMD	VIPARP466_1326-GVP466	VIPARAN5034_0727-GVPAN5034	VIPARK5030_1320-GVPK5030	gi149750102:DS179930-AAWQ00000000	VIPARAQ4037_2634-GVPAQ4037
VP1352	gi28898126-VPRIMD	VIPARP466_1327-GVP466	VIPARAN5034_0726-GVPAN5034	VIPARK5030_1321-GVPK5030	gi149750126:DS179930-AAWQ00000000	VIPARAQ4037_2633-GVPAQ4037
VP1353	gi28898127-VPRIMD	VIPARP466_1328-GVP466	VIPARAN5034_0725-GVPAN5034	VIPARK5030_1322-GVPK5030	gi149750197:DS179930-AAWQ00000000	VIPARAQ4037_2632-GVPAQ4037
VP1354	gi28898128-VPRIMD	VIPARP466_1329-GVP466	VIPARAN5034_0724-GVPAN5034	VIPARK5030_1323-GVPK5030	gi149750115:DS179930-AAWQ00000000	VIPARAQ4037_2631-GVPAQ4037
VP1355	gi28898129-VPRIMD	VIPARP466_1332-GVP466	VIPARAN5034_0721-GVPAN5034	VIPARK5030_1326-GVPK5030	gi149750214:DS179930-AAWQ00000000	VIPARAQ4037_2628-GVPAQ4037
VP1356	gi28898130-VPRIMD	VIPARP466_1333-GVP466	VIPARAN5034_0720-GVPAN5034	VIPARK5030_1327-GVPK5030	gi149750184:DS179930-AAWQ00000000	VIPARAQ4037_2627-GVPAQ4037
VP1357	gi28898131-VPRIMD	VIPARP466_1334-GVP466	VIPARAN5034_0719-GVPAN5034	VIPARK5030_1328-GVPK5030	gi149750212:DS179930-AAWQ00000000	VIPARAQ4037_2626-GVPAQ4037
VP1358	gi28898132-VPRIMD	VIPARP466_1335-GVP466	VIPARAN5034_0718-GVPAN5034	VIPARK5030_1329-GVPK5030	gi149750133:DS179930-AAWQ00000000	VIPARAQ4037_2625-GVPAQ4037
VP1359	gi28898133-VPRIMD	VIPARP466_1336-GVP466	VIPARAN5034_0717-GVPAN5034	VIPARK5030_1330-GVPK5030	gi149750092:DS179930-AAWQ00000000	VIPARAQ4037_2624-GVPAQ4037
VP1360	gi28898134-VPRIMD	VIPARP466_1337-GVP466	VIPARAN5034_0716-GVPAN5034	VIPARK5030_1331-GVPK5030	gi149750134:DS179930-AAWQ00000000	VIPARAQ4037_2623-GVPAQ4037
VP1362	gi28898135-VPRIMD	----------	----------	----------	----------	----------
VP1361	gi28898136-VPRIMD	VIPARP466_1338-GVP466	VIPARAN5034_0715-GVPAN5034	VIPARK5030_1332-GVPK5030	gi149750158:DS179930-AAWQ00000000	VIPARAQ4037_2622-GVPAQ4037
VP1363	gi28898137-VPRIMD	VIPARP466_1339-GVP466	VIPARAN5034_0714-GVPAN5034	VIPARK5030_1333-GVPK5030	gi149750111:DS179930-AAWQ00000000	VIPARAQ4037_2621-GVPAQ4037
VP1364	gi28898138-VPRIMD	VIPARP466_1340-GVP466	VIPARAN5034_0713-GVPAN5034	VIPARK5030_1334-GVPK5030	gi149750110:DS179930-AAWQ00000000	VIPARAQ4037_2620-GVPAQ4037
VP1365	gi28898139-VPRIMD	VIPARP466_1343-GVP466	VIPARAN5034_0710-GVPAN5034	VIPARK5030_1337-GVPK5030	gi149750175:DS179930-AAWQ00000000	VIPARAQ4037_2617-GVPAQ4037
VP1366	gi28898140-VPRIMD	VIPARP466_1344-GVP466	VIPARAN5034_0709-GVPAN5034	VIPARK5030_1338-GVPK5030	gi149750104:DS179930-AAWQ00000000	VIPARAQ4037_2616-GVPAQ4037
VP1367	gi28898141-VPRIMD	VIPARP466_1345-GVP466	VIPARAN5034_0708-GVPAN5034	VIPARK5030_1339-GVPK5030	gi149750208:DS179930-AAWQ00000000	VIPARAQ4037_2615-GVPAQ4037
VP1368	gi28898142-VPRIMD	VIPARP466_1346-GVP466	VIPARAN5034_0707-GVPAN5034	VIPARK5030_1340-GVPK5030	gi149750161:DS179930-AAWQ00000000	VIPARAQ4037_2614-GVPAQ4037
VP1369	gi28898143-VPRIMD	VIPARP466_1347-GVP466	VIPARAN5034_0706-GVPAN5034	VIPARK5030_1341-GVPK5030	gi149750117:DS179930-AAWQ00000000	VIPARAQ4037_2613-GVPAQ4037
VP1370	gi28898144-VPRIMD	----------	VIPARAN5034_0705-GVPAN5034	----------	gi149750203:DS179930-AAWQ00000000	----------
VP1371	gi28898145-VPRIMD	VIPARP466_1349-GVP466	VIPARAN5034_0704-GVPAN5034	VIPARK5030_1343-GVPK5030	gi149750139:DS179930-AAWQ00000000	VIPARAQ4037_2611-GVPAQ4037
VP1372	gi28898146-VPRIMD	VIPARP466_1350-GVP466	VIPARAN5034_0703-GVPAN5034	VIPARK5030_1344-GVPK5030	gi149750219:DS179930-AAWQ00000000	VIPARAQ4037_2610-GVPAQ4037
VP1373	gi28898147-VPRIMD	VIPARP466_1351-GVP466	VIPARAN5034_0702-GVPAN5034	VIPARK5030_1345-GVPK5030	gi149750108:DS179930-AAWQ00000000	VIPARAQ4037_2609-GVPAQ4037
VP1374	gi28898148-VPRIMD	VIPARP466_1353-GVP466	VIPARAN5034_0700-GVPAN5034	VIPARK5030_1347-GVPK5030	gi149750195:DS179930-AAWQ00000000	VIPARAQ4037_2607-GVPAQ4037
VP1375	gi28898149-VPRIMD	VIPARP466_1354-GVP466	VIPARAN5034_0699-GVPAN5034	VIPARK5030_1348-GVPK5030	gi149750191:DS179930-AAWQ00000000	VIPARAQ4037_2606-GVPAQ4037
VP1376	gi28898150-VPRIMD	VIPARP466_1355-GVP466	VIPARAN5034_0698-GVPAN5034	VIPARK5030_1349-GVPK5030	gi149750143:DS179930-AAWQ00000000	VIPARAQ4037_2605-GVPAQ4037
VP1377	gi28898151-VPRIMD	VIPARP466_1356-GVP466	VIPARAN5034_0697-GVPAN5034	VIPARK5030_1350-GVPK5030	gi149750160:DS179930-AAWQ00000000	VIPARAQ4037_2604-GVPAQ4037
VP1378	gi28898152-VPRIMD	VIPARP466_1357-GVP466	VIPARAN5034_0696-GVPAN5034	VIPARK5030_1351-GVPK5030	gi149750232:DS179930-AAWQ00000000	VIPARAQ4037_2603-GVPAQ4037
VP1379	gi28898153-VPRIMD	VIPARP466_1358-GVP466	VIPARAN5034_0695-GVPAN5034	VIPARK5030_1352-GVPK5030	gi149750196:DS179930-AAWQ00000000	VIPARAQ4037_2602-GVPAQ4037
VP1380	gi28898154-VPRIMD	VIPARP466_1359-GVP466	VIPARAN5034_0694-GVPAN5034	VIPARK5030_1353-GVPK5030	gi149750211:DS179930-AAWQ00000000	VIPARAQ4037_2601-GVPAQ4037
VP1381	gi28898155-VPRIMD	VIPARP466_1360-GVP466	VIPARAN5034_0693-GVPAN5034	VIPARK5030_1354-GVPK5030	gi149750182:DS179930-AAWQ00000000	VIPARAQ4037_2600-GVPAQ4037
VP1382	gi28898156-VPRIMD	VIPARP466_1361-GVP466	VIPARAN5034_0692-GVPAN5034	VIPARK5030_1355-GVPK5030	gi149750116:DS179930-AAWQ00000000	VIPARAQ4037_2599-GVPAQ4037
VP1383	gi28898157-VPRIMD	VIPARP466_1362-GVP466	VIPARAN5034_0691-GVPAN5034	VIPARK5030_1356-GVPK5030	gi149750176:DS179930-AAWQ00000000	VIPARAQ4037_2598-GVPAQ4037
VP1384	gi28898158-VPRIMD	----------	----------	----------	----------	----------
VP1385	gi28898159-VPRIMD	VIPARP466_1363-GVP466	VIPARAN5034_0690-GVPAN5034	VIPARK5030_1357-GVPK5030	gi149749297:DS180256-AAWQ00000000	VIPARAQ4037_2597-GVPAQ4037
VP1386	gi28898160-VPRIMD	----------	----------	----------	----------	----------
VP1387	gi28898161-VPRIMD	VIPARP466_1364-GVP466	VIPARAN5034_0689-GVPAN5034	VIPARK5030_1358-GVPK5030	----------	VIPARAQ4037_2596-GVPAQ4037
VP1388	gi28898162-VPRIMD	VIPARP466_1365-GVP466	VIPARAN5034_0688-GVPAN5034	VIPARK5030_1359-GVPK5030	----------	VIPARAQ4037_2595-GVPAQ4037
VP1389	gi28898163-VPRIMD	VIPARP466_1366-GVP466	VIPARAN5034_0687-GVPAN5034	VIPARK5030_1360-GVPK5030	----------	VIPARAQ4037_2594-GVPAQ4037
VP1390	gi28898164-VPRIMD	VIPARP466_1367-GVP466	VIPARAN5034_0686-GVPAN5034	VIPARK5030_1361-GVPK5030	----------	VIPARAQ4037_2593-GVPAQ4037
VP1391	gi28898165-VPRIMD	----------	VIPARAN5034_0685-GVPAN5034	VIPARK5030_1362-GVPK5030	----------	VIPARAQ4037_2592-GVPAQ4037
VP1392	gi28898166-VPRIMD	VIPARP466_1369-GVP466	VIPARAN5034_0684-GVPAN5034	VIPARK5030_1363-GVPK5030	gi149749499:DS180284-AAWQ00000000	VIPARAQ4037_2590-GVPAQ4037
VP1393	gi28898167-VPRIMD	VIPARP466_1370-GVP466	VIPARAN5034_0683-GVPAN5034	VIPARK5030_1364-GVPK5030	----------	VIPARAQ4037_2589-GVPAQ4037
VP1394	gi28898168-VPRIMD	VIPARP466_1371-GVP466	VIPARAN5034_0682-GVPAN5034	VIPARK5030_1365-GVPK5030	----------	VIPARAQ4037_2588-GVPAQ4037
VP1395	gi28898169-VPRIMD	VIPARP466_1372-GVP466	VIPARAN5034_0681-GVPAN5034	VIPARK5030_1366-GVPK5030	----------	VIPARAQ4037_2587-GVPAQ4037
VP1396	gi28898170-VPRIMD	----------	----------	----------	----------	----------
VP1397	gi28898171-VPRIMD	----------	----------	----------	----------	----------
VP1398	gi28898172-VPRIMD	VIPARP466_1374-GVP466	VIPARAN5034_0679-GVPAN5034	VIPARK5030_1368-GVPK5030	----------	VIPARAQ4037_2585-GVPAQ4037
VP1399	gi28898173-VPRIMD	VIPARP466_1375-GVP466	VIPARAN5034_0678-GVPAN5034	VIPARK5030_1369-GVPK5030	----------	VIPARAQ4037_2584-GVPAQ4037
VP1400	gi28898174-VPRIMD	VIPARP466_1376-GVP466	VIPARAN5034_0677-GVPAN5034	VIPARK5030_1370-GVPK5030	----------	VIPARAQ4037_2583-GVPAQ4037
VP1401	gi28898175-VPRIMD	VIPARP466_1377-GVP466	VIPARAN5034_0676-GVPAN5034	VIPARK5030_1371-GVPK5030	----------	VIPARAQ4037_2582-GVPAQ4037
VP1402	gi28898176-VPRIMD	VIPARP466_1378-GVP466	VIPARAN5034_0675-GVPAN5034	VIPARK5030_1372-GVPK5030	gi149749520:DS180284-AAWQ00000000	VIPARAQ4037_2581-GVPAQ4037
VP1403	gi28898177-VPRIMD	VIPARP466_1379-GVP466	VIPARAN5034_0674-GVPAN5034	VIPARK5030_1373-GVPK5030	gi149749502:DS180284-AAWQ00000000	VIPARAQ4037_2580-GVPAQ4037
VP1404	gi28898178-VPRIMD	VIPARP466_1380-GVP466	VIPARAN5034_0673-GVPAN5034	VIPARK5030_1374-GVPK5030	----------	VIPARAQ4037_2579-GVPAQ4037
VP1405	gi28898179-VPRIMD	VIPARP466_1381-GVP466	VIPARAN5034_0672-GVPAN5034	VIPARK5030_1375-GVPK5030	----------	VIPARAQ4037_2578-GVPAQ4037
VP1406	gi28898180-VPRIMD	VIPARP466_1382-GVP466	VIPARAN5034_0671-GVPAN5034	VIPARK5030_1376-GVPK5030	----------	VIPARAQ4037_2577-GVPAQ4037
VP1407	gi28898181-VPRIMD	VIPARP466_1383-GVP466	VIPARAN5034_0670-GVPAN5034	----------	----------	----------
VP1408	gi28898182-VPRIMD	VIPARP466_1384-GVP466	VIPARAN5034_0669-GVPAN5034	VIPARK5030_1378-GVPK5030	----------	VIPARAQ4037_2575-GVPAQ4037
VP1409	gi28898183-VPRIMD	VIPARP466_1385-GVP466	VIPARAN5034_0668-GVPAN5034	VIPARK5030_1379-GVPK5030	----------	VIPARAQ4037_2574-GVPAQ4037
VP1410	gi28898184-VPRIMD	VIPARP466_1386-GVP466	VIPARAN5034_0667-GVPAN5034	VIPARK5030_1380-GVPK5030	----------	VIPARAQ4037_2573-GVPAQ4037
VP1411	gi28898185-VPRIMD	VIPARP466_1387-GVP466	VIPARAN5034_0666-GVPAN5034	VIPARK5030_1381-GVPK5030	----------	VIPARAQ4037_2572-GVPAQ4037
VP1412	gi28898186-VPRIMD	VIPARP466_1388-GVP466	VIPARAN5034_0665-GVPAN5034	VIPARK5030_1382-GVPK5030	gi149749466:DS180284-AAWQ00000000	VIPARAQ4037_2571-GVPAQ4037
VP1413	gi28898187-VPRIMD	VIPARP466_1389-GVP466	VIPARAN5034_0664-GVPAN5034	VIPARK5030_1383-GVPK5030	----------	VIPARAQ4037_2570-GVPAQ4037
VP1414	gi28898188-VPRIMD	VIPARP466_1390-GVP466	VIPARAN5034_0663-GVPAN5034	VIPARK5030_1384-GVPK5030	----------	VIPARAQ4037_2569-GVPAQ4037
VP1415	gi28898189-VPRIMD	VIPARP466_1391-GVP466	VIPARAN5034_0662-GVPAN5034	VIPARK5030_1385-GVPK5030	----------	VIPARAQ4037_2568-GVPAQ4037
VP1416	gi28898190-VPRIMD	VIPARP466_1392-GVP466	VIPARAN5034_0661-GVPAN5034	VIPARK5030_1386-GVPK5030	----------	VIPARAQ4037_2567-GVPAQ4037
VP1417	gi28898191-VPRIMD	VIPARP466_1393-GVP466	VIPARAN5034_0660-GVPAN5034	VIPARK5030_1387-GVPK5030	----------	VIPARAQ4037_2566-GVPAQ4037
VP1418	gi28898192-VPRIMD	----------	VIPARAN5034_0659-GVPAN5034	----------	----------	----------
VP1419	gi28898193-VPRIMD	VIPARP466_1394-GVP466	VIPARAN5034_0658-GVPAN5034	VIPARK5030_1388-GVPK5030	----------	VIPARAQ4037_2565-GVPAQ4037
VP1420	gi28898194-VPRIMD	VIPARP466_1395-GVP466	VIPARAN5034_0657-GVPAN5034	VIPARK5030_1389-GVPK5030	----------	VIPARAQ4037_2564-GVPAQ4037
VP1421	gi28898195-VPRIMD	VIPARP466_1396-GVP466	VIPARAN5034_0656-GVPAN5034	VIPARK5030_1390-GVPK5030	----------	VIPARAQ4037_2563-GVPAQ4037
VP1422	gi28898196-VPRIMD	VIPARP466_1397-GVP466	VIPARAN5034_0655-GVPAN5034	VIPARK5030_1391-GVPK5030	gi149750136:DS179930-AAWQ00000000	VIPARAQ4037_2562-GVPAQ4037
VP1423	gi28898197-VPRIMD	VIPARP466_1398-GVP466	VIPARAN5034_0654-GVPAN5034	VIPARK5030_1392-GVPK5030	gi149750177:DS179930-AAWQ00000000	VIPARAQ4037_2561-GVPAQ4037
VP1424	gi28898198-VPRIMD	----------	----------	----------	----------	----------
VP1425	gi28898199-VPRIMD	VIPARP466_1400-GVP466	VIPARAN5034_0652-GVPAN5034	VIPARK5030_1394-GVPK5030	gi149750140:DS179930-AAWQ00000000	VIPARAQ4037_2559-GVPAQ4037
VP1426	gi28898200-VPRIMD	VIPARP466_1401-GVP466	VIPARAN5034_0651-GVPAN5034	VIPARK5030_1395-GVPK5030	gi149750226:DS179930-AAWQ00000000	VIPARAQ4037_2558-GVPAQ4037
VP1427	gi28898201-VPRIMD	VIPARP466_1402-GVP466	VIPARAN5034_0650-GVPAN5034	VIPARK5030_1396-GVPK5030	gi149750105:DS179930-AAWQ00000000	VIPARAQ4037_2557-GVPAQ4037
VP1428	gi28898202-VPRIMD	VIPARP466_1403-GVP466	VIPARAN5034_0649-GVPAN5034	VIPARK5030_1397-GVPK5030	gi149750221:DS179930-AAWQ00000000	VIPARAQ4037_2556-GVPAQ4037
VP1429	gi28898203-VPRIMD	----------	----------	----------	----------	----------
VP1430	gi28898204-VPRIMD	VIPARP466_1404-GVP466	VIPARAN5034_0648-GVPAN5034	VIPARK5030_1398-GVPK5030	gi149750127:DS179930-AAWQ00000000	VIPARAQ4037_2555-GVPAQ4037
VP1431	gi28898205-VPRIMD	VIPARP466_1405-GVP466	VIPARAN5034_0647-GVPAN5034	VIPARK5030_1399-GVPK5030	gi149750217:DS179930-AAWQ00000000	VIPARAQ4037_2554-GVPAQ4037
VP1432	gi28898206-VPRIMD	VIPARP466_1406-GVP466	VIPARAN5034_0646-GVPAN5034	VIPARK5030_1400-GVPK5030	gi149750150:DS179930-AAWQ00000000	VIPARAQ4037_2553-GVPAQ4037
VP1433	gi28898207-VPRIMD	----------	----------	----------	----------	----------
VP1434	gi28898208-VPRIMD	VIPARP466_1407-GVP466	VIPARAN5034_0645-GVPAN5034	VIPARK5030_1401-GVPK5030	gi149750164:DS179930-AAWQ00000000	VIPARAQ4037_2552-GVPAQ4037
VP1435	gi28898209-VPRIMD	VIPARP466_1408-GVP466	VIPARAN5034_0644-GVPAN5034	VIPARK5030_1402-GVPK5030	gi149750151:DS179930-AAWQ00000000	VIPARAQ4037_2551-GVPAQ4037
VP1436	gi28898210-VPRIMD	VIPARP466_1409-GVP466	VIPARAN5034_0643-GVPAN5034	VIPARK5030_1403-GVPK5030	gi149750183:DS179930-AAWQ00000000	VIPARAQ4037_2550-GVPAQ4037
VP1437	gi28898211-VPRIMD	VIPARP466_1410-GVP466	VIPARAN5034_0642-GVPAN5034	VIPARK5030_1404-GVPK5030	gi149750207:DS179930-AAWQ00000000	VIPARAQ4037_2549-GVPAQ4037
VP1438	gi28898212-VPRIMD	VIPARP466_1411-GVP466	VIPARAN5034_0641-GVPAN5034	VIPARK5030_1405-GVPK5030	gi149750128:DS179930-AAWQ00000000	VIPARAQ4037_2548-GVPAQ4037
VP1439	gi28898213-VPRIMD	VIPARP466_1412-GVP466	VIPARAN5034_0640-GVPAN5034	VIPARK5030_1406-GVPK5030	gi149750225:DS179930-AAWQ00000000	VIPARAQ4037_2547-GVPAQ4037
VP1440	gi28898214-VPRIMD	VIPARP466_1413-GVP466	VIPARAN5034_0639-GVPAN5034	VIPARK5030_1407-GVPK5030	gi149750174:DS179930-AAWQ00000000	VIPARAQ4037_2546-GVPAQ4037
VP1441	gi28898215-VPRIMD	VIPARP466_1414-GVP466	VIPARAN5034_0638-GVPAN5034	VIPARK5030_1408-GVPK5030	gi149750155:DS179930-AAWQ00000000	VIPARAQ4037_2545-GVPAQ4037
VP1442	gi28898216-VPRIMD	VIPARP466_1415-GVP466	VIPARAN5034_0637-GVPAN5034	VIPARK5030_1409-GVPK5030	gi149750106:DS179930-AAWQ00000000	VIPARAQ4037_2544-GVPAQ4037
VP1443	gi28898217-VPRIMD	VIPARP466_1416-GVP466	VIPARAN5034_0636-GVPAN5034	VIPARK5030_1410-GVPK5030	gi149750148:DS179930-AAWQ00000000	VIPARAQ4037_2543-GVPAQ4037
VP1444	gi28898218-VPRIMD	VIPARP466_1417-GVP466	VIPARAN5034_0635-GVPAN5034	VIPARK5030_1411-GVPK5030	gi149750185:DS179930-AAWQ00000000	VIPARAQ4037_2542-GVPAQ4037
VP1445	gi28898219-VPRIMD	VIPARP466_1418-GVP466	VIPARAN5034_0634-GVPAN5034	VIPARK5030_1412-GVPK5030	gi149750093:DS179930-AAWQ00000000	VIPARAQ4037_2541-GVPAQ4037
VP1446	gi28898220-VPRIMD	VIPARP466_1419-GVP466	VIPARAN5034_0633-GVPAN5034	VIPARK5030_1413-GVPK5030	gi149750163:DS179930-AAWQ00000000	VIPARAQ4037_2540-GVPAQ4037
VP1447	gi28898221-VPRIMD	VIPARP466_1420-GVP466	VIPARAN5034_0632-GVPAN5034	VIPARK5030_1414-GVPK5030	gi149750094:DS179930-AAWQ00000000	VIPARAQ4037_2538-GVPAQ4037
VP1448	gi28898222-VPRIMD	VIPARP466_1421-GVP466	VIPARAN5034_0631-GVPAN5034	VIPARK5030_1415-GVPK5030	gi149750154:DS179930-AAWQ00000000	VIPARAQ4037_2537-GVPAQ4037
VP1449	gi28898223-VPRIMD	VIPARP466_1422-GVP466	VIPARAN5034_0630-GVPAN5034	VIPARK5030_1416-GVPK5030	gi149750229:DS179930-AAWQ00000000	VIPARAQ4037_2536-GVPAQ4037
VP1450	gi28898224-VPRIMD	VIPARP466_1423-GVP466	VIPARAN5034_0629-GVPAN5034	VIPARK5030_1417-GVPK5030	gi149750170:DS179930-AAWQ00000000	VIPARAQ4037_2535-GVPAQ4037
VP1451	gi28898225-VPRIMD	VIPARP466_1424-GVP466	VIPARAN5034_0628-GVPAN5034	VIPARK5030_1418-GVPK5030	gi149750097:DS179930-AAWQ00000000	VIPARAQ4037_2534-GVPAQ4037
VP1452	gi28898226-VPRIMD	VIPARP466_1425-GVP466	VIPARAN5034_0627-GVPAN5034	VIPARK5030_1419-GVPK5030	gi149750224:DS179930-AAWQ00000000	VIPARAQ4037_2533-GVPAQ4037
VP1454	gi28898228-VPRIMD	VIPARP466_1427-GVP466	VIPARAN5034_0625-GVPAN5034	VIPARK5030_1421-GVPK5030	gi149750210:DS179930-AAWQ00000000	VIPARAQ4037_2531-GVPAQ4037
VP1455	gi28898229-VPRIMD	VIPARP466_1428-GVP466	VIPARAN5034_0624-GVPAN5034	VIPARK5030_1422-GVPK5030	gi149750121:DS179930-AAWQ00000000	VIPARAQ4037_2530-GVPAQ4037
VP1456	gi28898230-VPRIMD	VIPARP466_1429-GVP466	VIPARAN5034_0623-GVPAN5034	VIPARK5030_1423-GVPK5030	gi149750215:DS179930-AAWQ00000000	VIPARAQ4037_2529-GVPAQ4037
VP1457	gi28898231-VPRIMD	VIPARP466_1430-GVP466	VIPARAN5034_0622-GVPAN5034	VIPARK5030_1424-GVPK5030	gi149750103:DS179930-AAWQ00000000	VIPARAQ4037_2528-GVPAQ4037
VP1458	gi28898232-VPRIMD	VIPARP466_1431-GVP466	VIPARAN5034_0621-GVPAN5034	VIPARK5030_1425-GVPK5030	gi149750199:DS179930-AAWQ00000000	VIPARAQ4037_2527-GVPAQ4037
VP1459	gi28898233-VPRIMD	VIPARP466_1432-GVP466	VIPARAN5034_0620-GVPAN5034	VIPARK5030_1426-GVPK5030	gi149750131:DS179930-AAWQ00000000	VIPARAQ4037_2526-GVPAQ4037
VP1461	gi28898234-VPRIMD	VIPARP466_1433-GVP466	VIPARAN5034_0619-GVPAN5034	VIPARK5030_1427-GVPK5030	gi149750153:DS179930-AAWQ00000000	VIPARAQ4037_2525-GVPAQ4037
VP1460	gi28898235-VPRIMD	----------	----------	----------	----------	----------
VP1462	gi28898236-VPRIMD	VIPARP466_1434-GVP466	VIPARAN5034_0618-GVPAN5034	VIPARK5030_1428-GVPK5030	gi149750206:DS179930-AAWQ00000000	VIPARAQ4037_2524-GVPAQ4037
VP1463	gi28898237-VPRIMD	VIPARP466_1435-GVP466	VIPARAN5034_0617-GVPAN5034	VIPARK5030_1429-GVPK5030	gi149750114:DS179930-AAWQ00000000	VIPARAQ4037_2523-GVPAQ4037
VP1464	gi28898238-VPRIMD	VIPARP466_1436-GVP466	VIPARAN5034_0616-GVPAN5034	VIPARK5030_1430-GVPK5030	gi149750162:DS179930-AAWQ00000000	VIPARAQ4037_2522-GVPAQ4037
VP1465	gi28898239-VPRIMD	VIPARP466_1437-GVP466	VIPARAN5034_0615-GVPAN5034	VIPARK5030_1431-GVPK5030	gi149750171:DS179930-AAWQ00000000	VIPARAQ4037_2521-GVPAQ4037
VP1466	gi28898240-VPRIMD	VIPARP466_1438-GVP466	VIPARAN5034_0614-GVPAN5034	VIPARK5030_1432-GVPK5030	gi149750107:DS179930-AAWQ00000000	VIPARAQ4037_2520-GVPAQ4037
VP1467	gi28898241-VPRIMD	VIPARP466_1439-GVP466	VIPARAN5034_0613-GVPAN5034	VIPARK5030_1433-GVPK5030	gi149750216:DS179930-AAWQ00000000	VIPARAQ4037_2519-GVPAQ4037
VP1468	gi28898242-VPRIMD	VIPARP466_1440-GVP466	VIPARAN5034_0612-GVPAN5034	VIPARK5030_1434-GVPK5030	gi149750178:DS179930-AAWQ00000000	VIPARAQ4037_2518-GVPAQ4037
VP1469	gi28898243-VPRIMD	VIPARP466_1441-GVP466	VIPARAN5034_0611-GVPAN5034	VIPARK5030_1435-GVPK5030	gi149750198:DS179930-AAWQ00000000	VIPARAQ4037_2517-GVPAQ4037
VP1470	gi28898244-VPRIMD	----------	----------	----------	----------	----------
VP1472	gi28898245-VPRIMD	VIPARP466_1442-GVP466	VIPARAN5034_0610-GVPAN5034	VIPARK5030_1436-GVPK5030	gi149750113:DS179930-AAWQ00000000	VIPARAQ4037_2516-GVPAQ4037
VP1471	gi28898246-VPRIMD	----------	----------	----------	----------	----------
VP1473	gi28898247-VPRIMD	VIPARP466_1443-GVP466	VIPARAN5034_0609-GVPAN5034	VIPARK5030_1437-GVPK5030	gi149750100:DS179930-AAWQ00000000	VIPARAQ4037_2515-GVPAQ4037
VP1474	gi28898248-VPRIMD	VIPARP466_1444-GVP466	VIPARAN5034_0608-GVPAN5034	VIPARK5030_1438-GVPK5030	gi149750187:DS179930-AAWQ00000000	VIPARAQ4037_2514-GVPAQ4037
VP1475	gi28898249-VPRIMD	VIPARP466_1445-GVP466	VIPARAN5034_0607-GVPAN5034	VIPARK5030_1439-GVPK5030	gi149750172:DS179930-AAWQ00000000	VIPARAQ4037_2513-GVPAQ4037
VP1476	gi28898250-VPRIMD	VIPARP466_1446-GVP466	VIPARAN5034_0606-GVPAN5034	VIPARK5030_1440-GVPK5030	gi149750098:DS179930-AAWQ00000000	VIPARAQ4037_2512-GVPAQ4037
VP1477	gi28898251-VPRIMD	VIPARP466_1448-GVP466	VIPARAN5034_0604-GVPAN5034	VIPARK5030_1442-GVPK5030	gi149750186:DS179930-AAWQ00000000	VIPARAQ4037_2510-GVPAQ4037
VP1478	gi28898252-VPRIMD	VIPARP466_1447-GVP466	VIPARAN5034_0605-GVPAN5034	VIPARK5030_1441-GVPK5030	gi149750125:DS179930-AAWQ00000000	VIPARAQ4037_2511-GVPAQ4037
VP1479	gi28898253-VPRIMD	VIPARP466_1449-GVP466	VIPARAN5034_0603-GVPAN5034	VIPARK5030_1443-GVPK5030	gi149750129:DS179930-AAWQ00000000	VIPARAQ4037_2509-GVPAQ4037
VP1480	gi28898254-VPRIMD	VIPARP466_1450-GVP466	VIPARAN5034_0602-GVPAN5034	VIPARK5030_1444-GVPK5030	----------	VIPARAQ4037_2508-GVPAQ4037
VP1481	gi28898255-VPRIMD	VIPARP466_1452-GVP466	VIPARAN5034_0600-GVPAN5034	----------	gi149745988:DS179930-AAWQ00000000	VIPARAQ4037_2506-GVPAQ4037
VP1482	gi28898256-VPRIMD	----------	VIPARAN5034_0599-GVPAN5034	VIPARK5030_1447-GVPK5030	gi149748871:DS179902-AAWQ00000000	VIPARAQ4037_2505-GVPAQ4037
VP1483	gi28898257-VPRIMD	VIPARP466_1454-GVP466	VIPARAN5034_0598-GVPAN5034	VIPARK5030_1448-GVPK5030	gi149748885:DS179902-AAWQ00000000	----------
VP1484	gi28898258-VPRIMD	----------	VIPARAN5034_0597-GVPAN5034	VIPARK5030_1449-GVPK5030	gi149748888:DS179902-AAWQ00000000	----------
VP1485	gi28898259-VPRIMD	VIPARP466_1455-GVP466	VIPARAN5034_0596-GVPAN5034	VIPARK5030_1450-GVPK5030	gi149748850:DS179902-AAWQ00000000	----------
VP1486	gi28898260-VPRIMD	VIPARP466_1457-GVP466	VIPARAN5034_0595-GVPAN5034	----------	gi149748860:DS179902-AAWQ00000000	----------
VP1487	gi28898261-VPRIMD	VIPARP466_1458-GVP466	VIPARAN5034_0594-GVPAN5034	VIPARK5030_1453-GVPK5030	gi149748855:DS179902-AAWQ00000000	VIPARAQ4037_2500-GVPAQ4037
VP1489	gi28898262-VPRIMD	----------	----------	----------	----------	----------
VP1488	gi28898263-VPRIMD	----------	----------	----------	----------	----------
VP1490	gi28898264-VPRIMD	VIPARP466_1460-GVP466	VIPARAN5034_0592-GVPAN5034	VIPARK5030_1455-GVPK5030	gi149748854:DS179902-AAWQ00000000	VIPARAQ4037_2499-GVPAQ4037
VP1491	gi28898265-VPRIMD	VIPARP466_1461-GVP466	VIPARAN5034_0591-GVPAN5034	VIPARK5030_1456-GVPK5030	gi149748858:DS179902-AAWQ00000000	VIPARAQ4037_2498-GVPAQ4037
VP1492	gi28898266-VPRIMD	VIPARP466_1462-GVP466	VIPARAN5034_0590-GVPAN5034	VIPARK5030_1457-GVPK5030	gi149748859:DS179902-AAWQ00000000	VIPARAQ4037_2497-GVPAQ4037
VP1493	gi28898267-VPRIMD	VIPARP466_1463-GVP466	VIPARAN5034_0589-GVPAN5034	VIPARK5030_1458-GVPK5030	gi149748852:DS179902-AAWQ00000000	VIPARAQ4037_2496-GVPAQ4037
VP1494	gi28898268-VPRIMD	VIPARP466_1464-GVP466	VIPARAN5034_0588-GVPAN5034	VIPARK5030_1459-GVPK5030	gi149748879:DS179902-AAWQ00000000	VIPARAQ4037_2495-GVPAQ4037
VP1495	gi28898269-VPRIMD	VIPARP466_1465-GVP466	VIPARAN5034_0587-GVPAN5034	VIPARK5030_1460-GVPK5030	gi149748864:DS179902-AAWQ00000000	VIPARAQ4037_2494-GVPAQ4037
VP1496	gi28898270-VPRIMD	VIPARP466_1466-GVP466	VIPARAN5034_0586-GVPAN5034	VIPARK5030_1461-GVPK5030	gi149748866:DS179902-AAWQ00000000	VIPARAQ4037_2493-GVPAQ4037
VP1497	gi28898271-VPRIMD	VIPARP466_1467-GVP466	VIPARAN5034_0585-GVPAN5034	VIPARK5030_1462-GVPK5030	gi149748873:DS179902-AAWQ00000000	VIPARAQ4037_2492-GVPAQ4037
VP1498	gi28898272-VPRIMD	VIPARP466_1468-GVP466	VIPARAN5034_0584-GVPAN5034	VIPARK5030_1463-GVPK5030	gi149748878:DS179902-AAWQ00000000	VIPARAQ4037_2491-GVPAQ4037
VP1499	gi28898273-VPRIMD	VIPARP466_1469-GVP466	VIPARAN5034_0583-GVPAN5034	VIPARK5030_1464-GVPK5030	gi149748889:DS179902-AAWQ00000000	VIPARAQ4037_2490-GVPAQ4037
VP1501	gi28898274-VPRIMD	VIPARP466_1470-GVP466	VIPARAN5034_0582-GVPAN5034	VIPARK5030_1465-GVPK5030	gi149748887:DS179902-AAWQ00000000	VIPARAQ4037_2489-GVPAQ4037
VP1500	gi28898275-VPRIMD	----------	----------	----------	----------	----------
VP1502	gi28898276-VPRIMD	VIPARP466_1471-GVP466	VIPARAN5034_0581-GVPAN5034	VIPARK5030_1466-GVPK5030	gi149748863:DS179902-AAWQ00000000	VIPARAQ4037_2488-GVPAQ4037
VP1503	gi28898277-VPRIMD	VIPARP466_1472-GVP466	VIPARAN5034_0580-GVPAN5034	VIPARK5030_1467-GVPK5030	gi149748876:DS179902-AAWQ00000000	VIPARAQ4037_2487-GVPAQ4037
VP1505	gi28898278-VPRIMD	----------	----------	----------	----------	----------
VP1504	gi28898279-VPRIMD	VIPARP466_1473-GVP466	VIPARAN5034_0579-GVPAN5034	VIPARK5030_1468-GVPK5030	gi149748884:DS179902-AAWQ00000000	VIPARAQ4037_2486-GVPAQ4037
VP1506	gi28898280-VPRIMD	VIPARP466_1474-GVP466	VIPARAN5034_0578-GVPAN5034	VIPARK5030_1469-GVPK5030	gi149748868:DS179902-AAWQ00000000	VIPARAQ4037_2485-GVPAQ4037
VP1507	gi28898281-VPRIMD	----------	----------	----------	----------	----------
VP1508	gi28898282-VPRIMD	VIPARP466_1475-GVP466	VIPARAN5034_0577-GVPAN5034	VIPARK5030_1470-GVPK5030	gi149748853:DS179902-AAWQ00000000	VIPARAQ4037_2484-GVPAQ4037
VP1509	gi28898283-VPRIMD	VIPARP466_1476-GVP466	VIPARAN5034_0576-GVPAN5034	VIPARK5030_1471-GVPK5030	gi149748870:DS179902-AAWQ00000000	VIPARAQ4037_2483-GVPAQ4037
VP1510	gi28898284-VPRIMD	VIPARP466_1477-GVP466	VIPARAN5034_0575-GVPAN5034	VIPARK5030_1472-GVPK5030	gi149748874:DS179902-AAWQ00000000	VIPARAQ4037_2482-GVPAQ4037
VP1511	gi28898285-VPRIMD	VIPARP466_1478-GVP466	VIPARAN5034_0574-GVPAN5034	VIPARK5030_1473-GVPK5030	gi149748886:DS179902-AAWQ00000000	VIPARAQ4037_2481-GVPAQ4037
VP1512	gi28898286-VPRIMD	VIPARP466_1479-GVP466	VIPARAN5034_0573-GVPAN5034	VIPARK5030_1474-GVPK5030	gi149748851:DS179902-AAWQ00000000	VIPARAQ4037_2480-GVPAQ4037
VP1513	gi28898287-VPRIMD	VIPARP466_1480-GVP466	VIPARAN5034_0572-GVPAN5034	VIPARK5030_1475-GVPK5030	gi149748875:DS179902-AAWQ00000000	VIPARAQ4037_2479-GVPAQ4037
VP1514	gi28898288-VPRIMD	VIPARP466_1481-GVP466	VIPARAN5034_0571-GVPAN5034	VIPARK5030_1476-GVPK5030	gi149748849:DS179902-AAWQ00000000	VIPARAQ4037_2478-GVPAQ4037
VP1515	gi28898289-VPRIMD	VIPARP466_1482-GVP466	VIPARAN5034_0570-GVPAN5034	VIPARK5030_1477-GVPK5030	gi149748857:DS179902-AAWQ00000000	VIPARAQ4037_2477-GVPAQ4037
VP1516	gi28898290-VPRIMD	VIPARP466_1483-GVP466	VIPARAN5034_0569-GVPAN5034	VIPARK5030_1478-GVPK5030	gi149748877:DS179902-AAWQ00000000	VIPARAQ4037_2476-GVPAQ4037
VP1517	gi28898291-VPRIMD	VIPARP466_1484-GVP466	VIPARAN5034_0568-GVPAN5034	VIPARK5030_1479-GVPK5030	gi149748848:DS179902-AAWQ00000000	VIPARAQ4037_2475-GVPAQ4037
VP1518	gi28898292-VPRIMD	VIPARP466_1485-GVP466	VIPARAN5034_0567-GVPAN5034	VIPARK5030_1480-GVPK5030	gi149748880:DS179902-AAWQ00000000	VIPARAQ4037_2474-GVPAQ4037
VP1519	gi28898293-VPRIMD	VIPARP466_1486-GVP466	VIPARAN5034_0566-GVPAN5034	VIPARK5030_1481-GVPK5030	----------	VIPARAQ4037_2473-GVPAQ4037
VP1520	gi28898294-VPRIMD	----------	----------	----------	----------	----------
VP1521	gi28898295-VPRIMD	VIPARP466_1488-GVP466	VIPARAN5034_0565-GVPAN5034	VIPARK5030_1483-GVPK5030	gi149748867:DS179902-AAWQ00000000	VIPARAQ4037_2471-GVPAQ4037
VP1522	gi28898296-VPRIMD	----------	VIPARAN5034_0564-GVPAN5034	----------	gi149748883:DS179902-AAWQ00000000	----------
VP1523	gi28898297-VPRIMD	VIPARP466_1490-GVP466	VIPARAN5034_0562-GVPAN5034	VIPARK5030_1485-GVPK5030	gi149748861:DS179902-AAWQ00000000	VIPARAQ4037_2469-GVPAQ4037
VP1524	gi28898298-VPRIMD	----------	VIPARAN5034_0560-GVPAN5034	VIPARK5030_1487-GVPK5030	gi149748882:DS179902-AAWQ00000000	VIPARAQ4037_2467-GVPAQ4037
VP1525	gi28898299-VPRIMD	VIPARP466_1493-GVP466	VIPARAN5034_0559-GVPAN5034	VIPARK5030_1488-GVPK5030	gi149748881:DS179902-AAWQ00000000	VIPARAQ4037_2466-GVPAQ4037
VP1526	gi28898300-VPRIMD	VIPARP466_1494-GVP466	VIPARAN5034_0558-GVPAN5034	VIPARK5030_1489-GVPK5030	gi149748869:DS179902-AAWQ00000000	VIPARAQ4037_2465-GVPAQ4037
VP1527	gi28898301-VPRIMD	----------	VIPARAN5034_0557-GVPAN5034	----------	----------	VIPARAQ4037_2464-GVPAQ4037
VP1528	gi28898302-VPRIMD	VIPARP466_1497-GVP466	VIPARAN5034_0556-GVPAN5034	VIPARK5030_1491-GVPK5030	gi149746684:DS180040-AAWQ00000000	VIPARAQ4037_2463-GVPAQ4037
VP1529	gi28898303-VPRIMD	VIPARP466_1498-GVP466	VIPARAN5034_0555-GVPAN5034	VIPARK5030_1492-GVPK5030	gi149746687:DS180040-AAWQ00000000	VIPARAQ4037_2462-GVPAQ4037
VP1530	gi28898304-VPRIMD	VIPARP466_1499-GVP466	VIPARAN5034_0554-GVPAN5034	VIPARK5030_1493-GVPK5030	gi149746680:DS180040-AAWQ00000000	VIPARAQ4037_2461-GVPAQ4037
VP1531	gi28898305-VPRIMD	VIPARP466_1500-GVP466	VIPARAN5034_0553-GVPAN5034	VIPARK5030_1494-GVPK5030	gi149746682:DS180040-AAWQ00000000	VIPARAQ4037_2460-GVPAQ4037
VP1532	gi28898306-VPRIMD	VIPARP466_1501-GVP466	VIPARAN5034_0552-GVPAN5034	VIPARK5030_1495-GVPK5030	----------	VIPARAQ4037_2459-GVPAQ4037
VP1533	gi28898307-VPRIMD	VIPARP466_1502-GVP466	VIPARAN5034_0551-GVPAN5034	VIPARK5030_1496-GVPK5030	gi149746686:DS180040-AAWQ00000000	VIPARAQ4037_2458-GVPAQ4037
VP1534	gi28898308-VPRIMD	----------	----------	----------	----------	----------
VP1535	gi28898309-VPRIMD	VIPARP466_1503-GVP466	VIPARAN5034_0550-GVPAN5034	VIPARK5030_1497-GVPK5030	gi149746683:DS180040-AAWQ00000000	----------
VP1536	gi28898310-VPRIMD	VIPARP466_1504-GVP466	VIPARAN5034_0549-GVPAN5034	VIPARK5030_1498-GVPK5030	----------	VIPARAQ4037_2455-GVPAQ4037
VP1537	gi28898311-VPRIMD	VIPARP466_1505-GVP466	VIPARAN5034_0548-GVPAN5034	VIPARK5030_1499-GVPK5030	gi149747055:DS180040-AAWQ00000000	----------
VP1538	gi28898312-VPRIMD	VIPARP466_1506-GVP466	VIPARAN5034_0547-GVPAN5034	VIPARK5030_1500-GVPK5030	gi149747049:DS180040-AAWQ00000000	VIPARAQ4037_2453-GVPAQ4037
VP1539	gi28898313-VPRIMD	VIPARP466_1507-GVP466	VIPARAN5034_0546-GVPAN5034	VIPARK5030_1501-GVPK5030	gi149747044:DS180040-AAWQ00000000	VIPARAQ4037_2452-GVPAQ4037
VP1540	gi28898314-VPRIMD	VIPARP466_1508-GVP466	VIPARAN5034_0545-GVPAN5034	VIPARK5030_1502-GVPK5030	gi149747045:DS180040-AAWQ00000000	VIPARAQ4037_2451-GVPAQ4037
VP1541	gi28898315-VPRIMD	VIPARP466_1509-GVP466	VIPARAN5034_0544-GVPAN5034	VIPARK5030_1503-GVPK5030	gi149747054:DS180040-AAWQ00000000	VIPARAQ4037_2450-GVPAQ4037
VP1542	gi28898316-VPRIMD	VIPARP466_1510-GVP466	VIPARAN5034_0543-GVPAN5034	VIPARK5030_1504-GVPK5030	gi149747058:DS180040-AAWQ00000000	----------
VP1543	gi28898317-VPRIMD	VIPARP466_1511-GVP466	VIPARAN5034_0542-GVPAN5034	VIPARK5030_1505-GVPK5030	gi149747048:DS180040-AAWQ00000000	VIPARAQ4037_2449-GVPAQ4037
VP1544	gi28898318-VPRIMD	VIPARP466_1512-GVP466	VIPARAN5034_0541-GVPAN5034	VIPARK5030_1506-GVPK5030	gi149747050:DS180040-AAWQ00000000	VIPARAQ4037_2448-GVPAQ4037
VP1545	gi28898319-VPRIMD	VIPARP466_1513-GVP466	VIPARAN5034_0540-GVPAN5034	----------	gi149747051:DS180040-AAWQ00000000	----------
VP1546	gi28898320-VPRIMD	VIPARP466_1514-GVP466	VIPARAN5034_0539-GVPAN5034	VIPARK5030_1507-GVPK5030	gi149747053:DS180040-AAWQ00000000	VIPARAQ4037_2447-GVPAQ4037
VP1547	gi28898321-VPRIMD	VIPARP466_1515-GVP466	VIPARAN5034_0538-GVPAN5034	VIPARK5030_1508-GVPK5030	gi149747047:DS180040-AAWQ00000000	----------
VP1549	gi28898322-VPRIMD	----------	VIPARAN5034_0537-GVPAN5034	VIPARK5030_1509-GVPK5030	----------	VIPARAQ4037_2445-GVPAQ4037
VP1548	gi28898323-VPRIMD	----------	----------	----------	----------	----------
VP1550	gi28898324-VPRIMD	VIPARP466_1516-GVP466	VIPARAN5034_0536-GVPAN5034	VIPARK5030_1510-GVPK5030	----------	VIPARAQ4037_2443-GVPAQ4037
VP1551	gi28898325-VPRIMD	VIPARP466_1517-GVP466	VIPARAN5034_0535-GVPAN5034	VIPARK5030_1511-GVPK5030	----------	VIPARAQ4037_2442-GVPAQ4037
VP1552	gi28898326-VPRIMD	VIPARP466_1518-GVP466	VIPARAN5034_0534-GVPAN5034	VIPARK5030_1512-GVPK5030	----------	VIPARAQ4037_2441-GVPAQ4037
VP1553	gi28898327-VPRIMD	VIPARP466_1519-GVP466	VIPARAN5034_0533-GVPAN5034	VIPARK5030_1513-GVPK5030	----------	----------
VP1554	gi28898328-VPRIMD	VIPARP466_1520-GVP466	VIPARAN5034_0532-GVPAN5034	VIPARK5030_1514-GVPK5030	----------	VIPARAQ4037_2439-GVPAQ4037
VP1555	gi28898329-VPRIMD	----------	----------	----------	----------	----------
VP1556	gi28898330-VPRIMD	VIPARP466_1521-GVP466	VIPARAN5034_0531-GVPAN5034	VIPARK5030_1515-GVPK5030	----------	----------
VP1557	gi28898331-VPRIMD	VIPARP466_1522-GVP466	VIPARAN5034_0530-GVPAN5034	VIPARK5030_1516-GVPK5030	----------	VIPARAQ4037_2437-GVPAQ4037
VP1558	gi28898332-VPRIMD	VIPARP466_1523-GVP466	VIPARAN5034_0529-GVPAN5034	VIPARK5030_1517-GVPK5030	----------	VIPARAQ4037_2436-GVPAQ4037
VP1559	gi28898333-VPRIMD	VIPARP466_1524-GVP466	VIPARAN5034_0528-GVPAN5034	VIPARK5030_1518-GVPK5030	----------	----------
VP1560	gi28898334-VPRIMD	----------	----------	----------	----------	----------
VP1561	gi28898335-VPRIMD	VIPARP466_1525-GVP466	VIPARAN5034_0527-GVPAN5034	VIPARK5030_1519-GVPK5030	----------	----------
VP1562	gi28898336-VPRIMD	----------	----------	----------	----------	----------
VP1563	gi28898337-VPRIMD	VIPARP466_1527-GVP466	VIPARAN5034_0525-GVPAN5034	VIPARK5030_1521-GVPK5030	gi149747052:DS180040-AAWQ00000000	----------
VP1564	gi28898338-VPRIMD	VIPARP466_1526-GVP466	VIPARAN5034_0526-GVPAN5034	VIPARK5030_1520-GVPK5030	----------	----------
VP1565	gi28898339-VPRIMD	VIPARP466_1529-GVP466	VIPARAN5034_0524-GVPAN5034	VIPARK5030_A0758-GVPK5030	gi149748508:DS179944-AAWQ00000000	----------
VP1566	gi28898340-VPRIMD	VIPARP466_A0883-GVP466	VIPARAN5034_A0420-GVPAN5034	VIPARK5030_1524-GVPK5030	gi149748499:DS179944-AAWQ00000000	----------
VP1567	gi28898341-VPRIMD	VIPARP466_A0884-GVP466	VIPARAN5034_0521-GVPAN5034	VIPARK5030_1525-GVPK5030	gi149748507:DS179944-AAWQ00000000	----------
VP1568	gi28898342-VPRIMD	VIPARP466_A0885-GVP466	VIPARAN5034_A0422-GVPAN5034	VIPARK5030_A0762-GVPK5030	gi149748516:DS179944-AAWQ00000000	----------
VP1569	gi28898343-VPRIMD	----------	----------	----------	----------	----------
VP1570	gi28898344-VPRIMD	----------	----------	----------	----------	----------
VP1571	gi28898345-VPRIMD	VIPARP466_1538-GVP466	VIPARAN5034_0518-GVPAN5034	VIPARK5030_1528-GVPK5030	gi149748511:DS179944-AAWQ00000000	----------
VP1572	gi28898346-VPRIMD	VIPARP466_A0888-GVP466	VIPARAN5034_0517-GVPAN5034	VIPARK5030_A0765-GVPK5030	gi149748503:DS179944-AAWQ00000000	----------
VP1573	gi28898347-VPRIMD	VIPARP466_1540-GVP466	VIPARAN5034_0516-GVPAN5034	VIPARK5030_1530-GVPK5030	gi149748495:DS179944-AAWQ00000000	----------
VP1574	gi28898348-VPRIMD	VIPARP466_A0890-GVP466	VIPARAN5034_A0427-GVPAN5034	VIPARK5030_A0767-GVPK5030	gi149746580:DS180040-AAWQ00000000	----------
VP1575	gi28898349-VPRIMD	VIPARP466_A0891-GVP466	VIPARAN5034_0514-GVPAN5034	VIPARK5030_A0768-GVPK5030	gi149748502:DS179944-AAWQ00000000	----------
VP1576	gi28898350-VPRIMD	----------	----------	----------	----------	----------
VP1577	gi28898351-VPRIMD	VIPARP466_A0893-GVP466	VIPARAN5034_A0430-GVPAN5034	VIPARK5030_A0770-GVPK5030	gi149748498:DS179944-AAWQ00000000	----------
VP1578	gi28898352-VPRIMD	VIPARP466_1544-GVP466	VIPARAN5034_A0431-GVPAN5034	VIPARK5030_1535-GVPK5030	gi149748513:DS179944-AAWQ00000000	----------
VP1579	gi28898353-VPRIMD	VIPARP466_1545-GVP466	VIPARAN5034_0510-GVPAN5034	VIPARK5030_1536-GVPK5030	gi149748519:DS179944-AAWQ00000000	----------
VP1580	gi28898354-VPRIMD	VIPARP466_1546-GVP466	VIPARAN5034_0509-GVPAN5034	VIPARK5030_1537-GVPK5030	gi149748476:DS179944-AAWQ00000000	----------
VP1582	gi28898355-VPRIMD	VIPARP466_A0897-GVP466	VIPARAN5034_0508-GVPAN5034	VIPARK5030_A0774-GVPK5030	gi149748488:DS179944-AAWQ00000000	----------
VP1581	gi28898356-VPRIMD	----------	----------	----------	----------	----------
VP1583	gi28898357-VPRIMD	VIPARP466_1548-GVP466	VIPARAN5034_0507-GVPAN5034	VIPARK5030_1539-GVPK5030	gi149748512:DS179944-AAWQ00000000	----------
VP1584	gi28898358-VPRIMD	VIPARP466_1549-GVP466	VIPARAN5034_0506-GVPAN5034	VIPARK5030_A0776-GVPK5030	gi149748483:DS179944-AAWQ00000000	----------
VP1585	gi28898359-VPRIMD	VIPARP466_1550-GVP466	VIPARAN5034_0505-GVPAN5034	VIPARK5030_1541-GVPK5030	gi149748479:DS179944-AAWQ00000000	----------
VP1586	gi28898360-VPRIMD	VIPARP466_1551-GVP466	VIPARAN5034_0504-GVPAN5034	VIPARK5030_1542-GVPK5030	----------	----------
VP1587	gi28898361-VPRIMD	VIPARP466_1552-GVP466	VIPARAN5034_0503-GVPAN5034	VIPARK5030_1543-GVPK5030	gi149746566:DS180040-AAWQ00000000	VIPARAQ4037_2431-GVPAQ4037
VP1588	gi28898362-VPRIMD	VIPARP466_1553-GVP466	VIPARAN5034_0502-GVPAN5034	VIPARK5030_1544-GVPK5030	gi149746561:DS180040-AAWQ00000000	VIPARAQ4037_2430-GVPAQ4037
VP1589	gi28898363-VPRIMD	VIPARP466_1554-GVP466	VIPARAN5034_0501-GVPAN5034	VIPARK5030_1545-GVPK5030	gi149746562:DS180040-AAWQ00000000	VIPARAQ4037_2429-GVPAQ4037
VP1590	gi28898364-VPRIMD	VIPARP466_1555-GVP466	VIPARAN5034_0500-GVPAN5034	VIPARK5030_1546-GVPK5030	gi149746564:DS180040-AAWQ00000000	VIPARAQ4037_2428-GVPAQ4037
VP1592	gi28898365-VPRIMD	----------	----------	----------	----------	----------
VP1591	gi28898366-VPRIMD	----------	VIPARAN5034_0499-GVPAN5034	----------	----------	VIPARAQ4037_2427-GVPAQ4037
VP1593	gi28898367-VPRIMD	----------	----------	----------	----------	----------
VP1594	gi28898368-VPRIMD	VIPARP466_1558-GVP466	VIPARAN5034_0498-GVPAN5034	VIPARK5030_1548-GVPK5030	gi149746501:DS180083-AAWQ00000000	VIPARAQ4037_2426-GVPAQ4037
VP1595	gi28898369-VPRIMD	VIPARP466_1559-GVP466	VIPARAN5034_0496-GVPAN5034	VIPARK5030_1549-GVPK5030	gi149746500:DS180083-AAWQ00000000	VIPARAQ4037_2425-GVPAQ4037
VP1596	gi28898370-VPRIMD	----------	VIPARAN5034_0495-GVPAN5034	VIPARK5030_1550-GVPK5030	gi149746503:DS180083-AAWQ00000000	VIPARAQ4037_2424-GVPAQ4037
VP1597	gi28898371-VPRIMD	VIPARP466_1560-GVP466	VIPARAN5034_0494-GVPAN5034	VIPARK5030_1551-GVPK5030	----------	VIPARAQ4037_2423-GVPAQ4037
VP1598	gi28898372-VPRIMD	----------	----------	----------	----------	----------
VP1599	gi28898373-VPRIMD	VIPARP466_1561-GVP466	VIPARAN5034_0493-GVPAN5034	VIPARK5030_1552-GVPK5030	gi149747124:DS180083-AAWQ00000000	VIPARAQ4037_2422-GVPAQ4037
VP1601	gi28898374-VPRIMD	VIPARP466_1562-GVP466	VIPARAN5034_0492-GVPAN5034	VIPARK5030_1553-GVPK5030	gi149747126:DS180083-AAWQ00000000	VIPARAQ4037_2421-GVPAQ4037
VP1600	gi28898375-VPRIMD	----------	----------	----------	----------	----------
VP1602	gi28898376-VPRIMD	VIPARP466_1563-GVP466	VIPARAN5034_0491-GVPAN5034	VIPARK5030_1554-GVPK5030	gi149747125:DS180083-AAWQ00000000	VIPARAQ4037_2420-GVPAQ4037
VP1603	gi28898377-VPRIMD	----------	----------	----------	----------	----------
VP1605	gi28898379-VPRIMD	VIPARP466_1565-GVP466	VIPARAN5034_0424-GVPAN5034	VIPARK5030_1556-GVPK5030	gi149747127:DS180083-AAWQ00000000	VIPARAQ4037_2418-GVPAQ4037
VP1606	gi28898380-VPRIMD	VIPARP466_1566-GVP466	VIPARAN5034_0423-GVPAN5034	VIPARK5030_1557-GVPK5030	gi149747128:DS180083-AAWQ00000000	VIPARAQ4037_2417-GVPAQ4037
VP1607	gi28898381-VPRIMD	VIPARP466_1567-GVP466	VIPARAN5034_0422-GVPAN5034	VIPARK5030_1558-GVPK5030	gi149747123:DS180083-AAWQ00000000	VIPARAQ4037_2416-GVPAQ4037
VP1608	gi28898382-VPRIMD	VIPARP466_1569-GVP466	VIPARAN5034_0421-GVPAN5034	VIPARK5030_1559-GVPK5030	gi149747129:DS180083-AAWQ00000000	----------
VP1609	gi28898383-VPRIMD	VIPARP466_1570-GVP466	VIPARAN5034_0420-GVPAN5034	----------	----------	----------
VP1610	gi28898384-VPRIMD	VIPARP466_1571-GVP466	VIPARAN5034_0419-GVPAN5034	VIPARK5030_1562-GVPK5030	----------	VIPARAQ4037_2411-GVPAQ4037
VP1611	gi28898385-VPRIMD	VIPARP466_1572-GVP466	VIPARAN5034_0418-GVPAN5034	VIPARK5030_1563-GVPK5030	gi149747151:DS180027-AAWQ00000000	VIPARAQ4037_2410-GVPAQ4037
VP1612	gi28898386-VPRIMD	----------	VIPARAN5034_0417-GVPAN5034	VIPARK5030_1564-GVPK5030	gi149747154:DS180027-AAWQ00000000	VIPARAQ4037_2409-GVPAQ4037
VP1613	gi28898387-VPRIMD	VIPARP466_1575-GVP466	VIPARAN5034_0416-GVPAN5034	VIPARK5030_1565-GVPK5030	gi149747162:DS180027-AAWQ00000000	VIPARAQ4037_2408-GVPAQ4037
VP1614	gi28898388-VPRIMD	VIPARP466_1576-GVP466	VIPARAN5034_0415-GVPAN5034	VIPARK5030_1566-GVPK5030	gi149747158:DS180027-AAWQ00000000	VIPARAQ4037_2407-GVPAQ4037
VP1615	gi28898389-VPRIMD	VIPARP466_1577-GVP466	VIPARAN5034_0414-GVPAN5034	VIPARK5030_1568-GVPK5030	gi149747150:DS180027-AAWQ00000000	VIPARAQ4037_2406-GVPAQ4037
VP1616	gi28898390-VPRIMD	VIPARP466_1578-GVP466	VIPARAN5034_0413-GVPAN5034	VIPARK5030_1569-GVPK5030	gi149747153:DS180027-AAWQ00000000	VIPARAQ4037_2405-GVPAQ4037
VP1617	gi28898391-VPRIMD	VIPARP466_1579-GVP466	VIPARAN5034_0412-GVPAN5034	VIPARK5030_1570-GVPK5030	gi149747159:DS180027-AAWQ00000000	VIPARAQ4037_2404-GVPAQ4037
VP1618	gi28898392-VPRIMD	----------	----------	----------	gi149747156:DS180027-AAWQ00000000	----------
VP1619	gi28898393-VPRIMD	VIPARP466_1580-GVP466	VIPARAN5034_0411-GVPAN5034	VIPARK5030_1571-GVPK5030	gi149747152:DS180027-AAWQ00000000	VIPARAQ4037_2403-GVPAQ4037
VP1620	gi28898394-VPRIMD	VIPARP466_1581-GVP466	VIPARAN5034_0410-GVPAN5034	VIPARK5030_1572-GVPK5030	gi149747161:DS180027-AAWQ00000000	VIPARAQ4037_2402-GVPAQ4037
VP1621	gi28898395-VPRIMD	VIPARP466_1582-GVP466	VIPARAN5034_0409-GVPAN5034	VIPARK5030_1573-GVPK5030	gi149747149:DS180027-AAWQ00000000	VIPARAQ4037_2401-GVPAQ4037
VP1622	gi28898396-VPRIMD	VIPARP466_1583-GVP466	VIPARAN5034_0408-GVPAN5034	VIPARK5030_1574-GVPK5030	gi149747157:DS180027-AAWQ00000000	----------
VP1623	gi28898397-VPRIMD	VIPARP466_1584-GVP466	VIPARAN5034_0407-GVPAN5034	VIPARK5030_1575-GVPK5030	gi149750344:DS179905-AAWQ00000000	VIPARAQ4037_A0780-GVPAQ4037
VP1624	gi28898398-VPRIMD	VIPARP466_1585-GVP466	VIPARAN5034_0406-GVPAN5034	----------	----------	VIPARAQ4037_2397-GVPAQ4037
VP1625	gi28898399-VPRIMD	----------	VIPARAN5034_0405-GVPAN5034	----------	----------	----------
VP1626	gi28898400-VPRIMD	VIPARP466_1586-GVP466	VIPARAN5034_0404-GVPAN5034	VIPARK5030_1576-GVPK5030	----------	----------
VP1627	gi28898401-VPRIMD	VIPARP466_1587-GVP466	VIPARAN5034_0403-GVPAN5034	VIPARK5030_1577-GVPK5030	----------	VIPARAQ4037_2395-GVPAQ4037
VP1628	gi28898402-VPRIMD	VIPARP466_A0825-GVP466	VIPARAN5034_0402-GVPAN5034	VIPARK5030_A0704-GVPK5030	----------	VIPARAQ4037_A0798-GVPAQ4037
VP1629	gi28898403-VPRIMD	VIPARP466_1590-GVP466	VIPARAN5034_0400-GVPAN5034	VIPARK5030_1581-GVPK5030	gi149747669:DS180286-AAWQ00000000	VIPARAQ4037_2393-GVPAQ4037
VP1630	gi28898404-VPRIMD	VIPARP466_1591-GVP466	VIPARAN5034_0399-GVPAN5034	VIPARK5030_1582-GVPK5030	gi149747674:DS180286-AAWQ00000000	VIPARAQ4037_2392-GVPAQ4037
VP1631	gi28898405-VPRIMD	VIPARP466_1593-GVP466	VIPARAN5034_0396-GVPAN5034	VIPARK5030_1584-GVPK5030	gi149747671:DS180286-AAWQ00000000	VIPARAQ4037_2390-GVPAQ4037
VP1632	gi28898406-VPRIMD	VIPARP466_1594-GVP466	VIPARAN5034_0395-GVPAN5034	VIPARK5030_1585-GVPK5030	gi149747670:DS180286-AAWQ00000000	VIPARAQ4037_2389-GVPAQ4037
VP1633	gi28898407-VPRIMD	VIPARP466_1595-GVP466	VIPARAN5034_0394-GVPAN5034	VIPARK5030_1586-GVPK5030	gi149747675:DS180286-AAWQ00000000	VIPARAQ4037_2388-GVPAQ4037
VP1634	gi28898408-VPRIMD	VIPARP466_A0942-GVP466	VIPARAN5034_0393-GVPAN5034	VIPARK5030_1587-GVPK5030	gi149747672:DS180286-AAWQ00000000	VIPARAQ4037_A0894-GVPAQ4037
VP1635	gi28898409-VPRIMD	VIPARP466_1598-GVP466	VIPARAN5034_0392-GVPAN5034	VIPARK5030_1588-GVPK5030	gi149747673:DS180286-AAWQ00000000	VIPARAQ4037_2386-GVPAQ4037
VP1636	gi28898410-VPRIMD	VIPARP466_1599-GVP466	VIPARAN5034_0391-GVPAN5034	----------	----------	VIPARAQ4037_2385-GVPAQ4037
VP1637	gi28898411-VPRIMD	VIPARP466_1600-GVP466	VIPARAN5034_0390-GVPAN5034	----------	gi149750499:DS180290-AAWQ00000000	VIPARAQ4037_2384-GVPAQ4037
VP1638	gi28898412-VPRIMD	VIPARP466_1601-GVP466	VIPARAN5034_0389-GVPAN5034	VIPARK5030_1591-GVPK5030	gi149750397:DS180290-AAWQ00000000	VIPARAQ4037_2383-GVPAQ4037
VP1639	gi28898413-VPRIMD	VIPARP466_1602-GVP466	VIPARAN5034_0388-GVPAN5034	VIPARK5030_1592-GVPK5030	gi149750459:DS180290-AAWQ00000000	VIPARAQ4037_2382-GVPAQ4037
VP1640	gi28898414-VPRIMD	VIPARP466_1603-GVP466	VIPARAN5034_0387-GVPAN5034	VIPARK5030_1593-GVPK5030	gi149750594:DS180290-AAWQ00000000	VIPARAQ4037_2381-GVPAQ4037
VP1641	gi28898415-VPRIMD	VIPARP466_1604-GVP466	VIPARAN5034_0386-GVPAN5034	VIPARK5030_1594-GVPK5030	gi149750462:DS180290-AAWQ00000000	VIPARAQ4037_2380-GVPAQ4037
VP1642	gi28898416-VPRIMD	VIPARP466_1605-GVP466	VIPARAN5034_0385-GVPAN5034	VIPARK5030_1595-GVPK5030	gi149750421:DS180290-AAWQ00000000	VIPARAQ4037_2379-GVPAQ4037
VP1643	gi28898417-VPRIMD	VIPARP466_1606-GVP466	----------	VIPARK5030_1596-GVPK5030	gi149750523:DS180290-AAWQ00000000	VIPARAQ4037_2378-GVPAQ4037
VP1644	gi28898418-VPRIMD	VIPARP466_1607-GVP466	VIPARAN5034_0382-GVPAN5034	VIPARK5030_1597-GVPK5030	gi149750477:DS180290-AAWQ00000000	VIPARAQ4037_2377-GVPAQ4037
VP1645	gi28898419-VPRIMD	VIPARP466_1608-GVP466	----------	VIPARK5030_1598-GVPK5030	gi149750563:DS180290-AAWQ00000000	VIPARAQ4037_2376-GVPAQ4037
VP1646	gi28898420-VPRIMD	VIPARP466_1609-GVP466	VIPARAN5034_0379-GVPAN5034	VIPARK5030_1599-GVPK5030	gi149750530:DS180290-AAWQ00000000	VIPARAQ4037_2375-GVPAQ4037
VP1647	gi28898421-VPRIMD	VIPARP466_1610-GVP466	VIPARAN5034_0378-GVPAN5034	VIPARK5030_1600-GVPK5030	gi149750427:DS180290-AAWQ00000000	VIPARAQ4037_2374-GVPAQ4037
VP1648	gi28898422-VPRIMD	VIPARP466_1612-GVP466	VIPARAN5034_0376-GVPAN5034	VIPARK5030_1601-GVPK5030	gi149750559:DS180290-AAWQ00000000	VIPARAQ4037_2373-GVPAQ4037
VP1649	gi28898423-VPRIMD	VIPARP466_1613-GVP466	VIPARAN5034_0375-GVPAN5034	VIPARK5030_1602-GVPK5030	gi149750564:DS180290-AAWQ00000000	VIPARAQ4037_2372-GVPAQ4037
VP1650	gi28898424-VPRIMD	VIPARP466_1614-GVP466	VIPARAN5034_0374-GVPAN5034	VIPARK5030_1603-GVPK5030	gi149750463:DS180290-AAWQ00000000	VIPARAQ4037_2371-GVPAQ4037
VP1651	gi28898425-VPRIMD	VIPARP466_1615-GVP466	VIPARAN5034_0373-GVPAN5034	VIPARK5030_1604-GVPK5030	gi149750402:DS180290-AAWQ00000000	VIPARAQ4037_2370-GVPAQ4037
VP1652	gi28898426-VPRIMD	VIPARP466_1616-GVP466	VIPARAN5034_0372-GVPAN5034	VIPARK5030_1605-GVPK5030	gi149750434:DS180290-AAWQ00000000	VIPARAQ4037_2369-GVPAQ4037
VP1653	gi28898427-VPRIMD	VIPARP466_1617-GVP466	VIPARAN5034_0371-GVPAN5034	VIPARK5030_1606-GVPK5030	gi149750525:DS180290-AAWQ00000000	VIPARAQ4037_2368-GVPAQ4037
VP1654	gi28898428-VPRIMD	VIPARP466_1618-GVP466	VIPARAN5034_0370-GVPAN5034	VIPARK5030_1607-GVPK5030	gi149750574:DS180290-AAWQ00000000	VIPARAQ4037_2367-GVPAQ4037
VP1655	gi28898429-VPRIMD	VIPARP466_1619-GVP466	VIPARAN5034_0369-GVPAN5034	VIPARK5030_1608-GVPK5030	gi149750546:DS180290-AAWQ00000000	VIPARAQ4037_2366-GVPAQ4037
VP1656	gi28898430-VPRIMD	VIPARP466_1620-GVP466	VIPARAN5034_0368-GVPAN5034	VIPARK5030_1609-GVPK5030	gi149750447:DS180290-AAWQ00000000	VIPARAQ4037_2365-GVPAQ4037
VP1657	gi28898431-VPRIMD	VIPARP466_1621-GVP466	VIPARAN5034_0367-GVPAN5034	VIPARK5030_1610-GVPK5030	gi149750572:DS180290-AAWQ00000000	VIPARAQ4037_2364-GVPAQ4037
VP1658	gi28898432-VPRIMD	VIPARP466_1622-GVP466	VIPARAN5034_0366-GVPAN5034	VIPARK5030_1611-GVPK5030	gi149750483:DS180290-AAWQ00000000	VIPARAQ4037_2363-GVPAQ4037
VP1659	gi28898433-VPRIMD	VIPARP466_1623-GVP466	VIPARAN5034_0365-GVPAN5034	VIPARK5030_1612-GVPK5030	gi149750408:DS180290-AAWQ00000000	VIPARAQ4037_2362-GVPAQ4037
VP1660	gi28898434-VPRIMD	VIPARP466_1624-GVP466	VIPARAN5034_0364-GVPAN5034	VIPARK5030_1613-GVPK5030	gi149750452:DS180290-AAWQ00000000	VIPARAQ4037_2361-GVPAQ4037
VP1661	gi28898435-VPRIMD	VIPARP466_1625-GVP466	VIPARAN5034_0363-GVPAN5034	VIPARK5030_1614-GVPK5030	gi149750535:DS180290-AAWQ00000000	VIPARAQ4037_2360-GVPAQ4037
VP1662	gi28898436-VPRIMD	VIPARP466_1626-GVP466	VIPARAN5034_0362-GVPAN5034	VIPARK5030_1615-GVPK5030	gi149750592:DS180290-AAWQ00000000	VIPARAQ4037_2359-GVPAQ4037
VP1663	gi28898437-VPRIMD	VIPARP466_1627-GVP466	VIPARAN5034_0361-GVPAN5034	VIPARK5030_1616-GVPK5030	gi149750475:DS180290-AAWQ00000000	VIPARAQ4037_2358-GVPAQ4037
VP1664	gi28898438-VPRIMD	VIPARP466_1628-GVP466	VIPARAN5034_0360-GVPAN5034	VIPARK5030_1617-GVPK5030	gi149750469:DS180290-AAWQ00000000	VIPARAQ4037_2357-GVPAQ4037
VP1665	gi28898439-VPRIMD	VIPARP466_1629-GVP466	VIPARAN5034_0359-GVPAN5034	VIPARK5030_1618-GVPK5030	gi149750600:DS180290-AAWQ00000000	VIPARAQ4037_2356-GVPAQ4037
VP1666	gi28898440-VPRIMD	VIPARP466_1630-GVP466	VIPARAN5034_0358-GVPAN5034	VIPARK5030_1619-GVPK5030	gi149750490:DS180290-AAWQ00000000	VIPARAQ4037_2355-GVPAQ4037
VP1667	gi28898441-VPRIMD	VIPARP466_1631-GVP466	VIPARAN5034_0357-GVPAN5034	VIPARK5030_1620-GVPK5030	gi149750580:DS180290-AAWQ00000000	VIPARAQ4037_2354-GVPAQ4037
VP1668	gi28898442-VPRIMD	VIPARP466_1632-GVP466	VIPARAN5034_0356-GVPAN5034	VIPARK5030_1621-GVPK5030	gi149750519:DS180290-AAWQ00000000	VIPARAQ4037_2353-GVPAQ4037
VP1669	gi28898443-VPRIMD	VIPARP466_1633-GVP466	VIPARAN5034_0355-GVPAN5034	VIPARK5030_1622-GVPK5030	gi149750549:DS180290-AAWQ00000000	VIPARAQ4037_2352-GVPAQ4037
VP1670	gi28898444-VPRIMD	VIPARP466_1634-GVP466	VIPARAN5034_0354-GVPAN5034	VIPARK5030_1623-GVPK5030	gi149750505:DS180290-AAWQ00000000	VIPARAQ4037_2351-GVPAQ4037
VP1671	gi28898445-VPRIMD	VIPARP466_1635-GVP466	VIPARAN5034_0353-GVPAN5034	VIPARK5030_1624-GVPK5030	gi149750439:DS180290-AAWQ00000000	VIPARAQ4037_2350-GVPAQ4037
VP1672	gi28898446-VPRIMD	VIPARP466_1636-GVP466	VIPARAN5034_0352-GVPAN5034	VIPARK5030_1625-GVPK5030	gi149750411:DS180290-AAWQ00000000	VIPARAQ4037_2349-GVPAQ4037
VP1673	gi28898447-VPRIMD	VIPARP466_1637-GVP466	VIPARAN5034_0351-GVPAN5034	VIPARK5030_1626-GVPK5030	gi149750503:DS180290-AAWQ00000000	VIPARAQ4037_2348-GVPAQ4037
VP1674	gi28898448-VPRIMD	VIPARP466_1638-GVP466	VIPARAN5034_0350-GVPAN5034	VIPARK5030_1627-GVPK5030	gi149750575:DS180290-AAWQ00000000	VIPARAQ4037_2347-GVPAQ4037
VP1675	gi28898449-VPRIMD	VIPARP466_1639-GVP466	VIPARAN5034_0349-GVPAN5034	VIPARK5030_1628-GVPK5030	gi149750445:DS180290-AAWQ00000000	VIPARAQ4037_2346-GVPAQ4037
VP1676	gi28898450-VPRIMD	VIPARP466_1640-GVP466	VIPARAN5034_0348-GVPAN5034	VIPARK5030_1629-GVPK5030	gi149750527:DS180290-AAWQ00000000	VIPARAQ4037_2345-GVPAQ4037
VP1677	gi28898451-VPRIMD	VIPARP466_1641-GVP466	VIPARAN5034_0345-GVPAN5034	VIPARK5030_1630-GVPK5030	gi149750400:DS180290-AAWQ00000000	VIPARAQ4037_2344-GVPAQ4037
VP1678	gi28898452-VPRIMD	VIPARP466_1642-GVP466	----------	VIPARK5030_1631-GVPK5030	gi149750444:DS180290-AAWQ00000000	VIPARAQ4037_2343-GVPAQ4037
VP1679	gi28898453-VPRIMD	VIPARP466_1643-GVP466	VIPARAN5034_0344-GVPAN5034	VIPARK5030_1632-GVPK5030	gi149750566:DS180290-AAWQ00000000	VIPARAQ4037_2342-GVPAQ4037
VP1680	gi28898454-VPRIMD	VIPARP466_1644-GVP466	VIPARAN5034_0343-GVPAN5034	VIPARK5030_1633-GVPK5030	gi149750413:DS180290-AAWQ00000000	VIPARAQ4037_2341-GVPAQ4037
VP1682	gi28898455-VPRIMD	VIPARP466_1645-GVP466	VIPARAN5034_0342-GVPAN5034	VIPARK5030_1634-GVPK5030	gi149750578:DS180290-AAWQ00000000	VIPARAQ4037_2340-GVPAQ4037
VP1681	gi28898456-VPRIMD	----------	----------	----------	----------	----------
VP1683	gi28898457-VPRIMD	VIPARP466_1646-GVP466	VIPARAN5034_0341-GVPAN5034	VIPARK5030_1635-GVPK5030	gi149750582:DS180290-AAWQ00000000	VIPARAQ4037_2339-GVPAQ4037
VP1684	gi28898458-VPRIMD	VIPARP466_1647-GVP466	VIPARAN5034_0340-GVPAN5034	VIPARK5030_1636-GVPK5030	gi149750420:DS180290-AAWQ00000000	VIPARAQ4037_2338-GVPAQ4037
VP1685	gi28898459-VPRIMD	----------	----------	----------	----------	----------
VP1686	gi28898460-VPRIMD	VIPARP466_1648-GVP466	VIPARAN5034_0339-GVPAN5034	VIPARK5030_1637-GVPK5030	gi149750510:DS180290-AAWQ00000000	VIPARAQ4037_2337-GVPAQ4037
VP1687	gi28898461-VPRIMD	VIPARP466_1649-GVP466	VIPARAN5034_0338-GVPAN5034	VIPARK5030_1638-GVPK5030	gi149750404:DS180290-AAWQ00000000	VIPARAQ4037_2336-GVPAQ4037
VP1688	gi28898462-VPRIMD	VIPARP466_1650-GVP466	VIPARAN5034_0337-GVPAN5034	VIPARK5030_1639-GVPK5030	gi149750504:DS180290-AAWQ00000000	VIPARAQ4037_2335-GVPAQ4037
VP1689	gi28898463-VPRIMD	VIPARP466_1651-GVP466	VIPARAN5034_0336-GVPAN5034	VIPARK5030_1640-GVPK5030	gi149750443:DS180290-AAWQ00000000	VIPARAQ4037_2334-GVPAQ4037
VP1690	gi28898464-VPRIMD	VIPARP466_1652-GVP466	VIPARAN5034_0335-GVPAN5034	VIPARK5030_1641-GVPK5030	gi149750565:DS180290-AAWQ00000000	VIPARAQ4037_2333-GVPAQ4037
VP1691	gi28898465-VPRIMD	VIPARP466_1653-GVP466	VIPARAN5034_0334-GVPAN5034	VIPARK5030_1642-GVPK5030	gi149750514:DS180290-AAWQ00000000	VIPARAQ4037_2331-GVPAQ4037
VP1692	gi28898466-VPRIMD	VIPARP466_1654-GVP466	VIPARAN5034_0333-GVPAN5034	VIPARK5030_1643-GVPK5030	gi149750414:DS180290-AAWQ00000000	VIPARAQ4037_2330-GVPAQ4037
VP1693	gi28898467-VPRIMD	VIPARP466_1655-GVP466	VIPARAN5034_0332-GVPAN5034	VIPARK5030_1644-GVPK5030	gi149750406:DS180290-AAWQ00000000	VIPARAQ4037_2329-GVPAQ4037
VP1694	gi28898468-VPRIMD	VIPARP466_1656-GVP466	VIPARAN5034_0331-GVPAN5034	VIPARK5030_1645-GVPK5030	gi149750536:DS180290-AAWQ00000000	VIPARAQ4037_2328-GVPAQ4037
VP1695	gi28898469-VPRIMD	VIPARP466_1658-GVP466	VIPARAN5034_0329-GVPAN5034	VIPARK5030_1647-GVPK5030	gi149750588:DS180290-AAWQ00000000	VIPARAQ4037_2326-GVPAQ4037
VP1696	gi28898470-VPRIMD	VIPARP466_1659-GVP466	VIPARAN5034_0328-GVPAN5034	VIPARK5030_1648-GVPK5030	gi149750482:DS180290-AAWQ00000000	VIPARAQ4037_2325-GVPAQ4037
VP1697	gi28898471-VPRIMD	VIPARP466_1660-GVP466	VIPARAN5034_0327-GVPAN5034	VIPARK5030_1649-GVPK5030	gi149750554:DS180290-AAWQ00000000	VIPARAQ4037_2324-GVPAQ4037
VP1698	gi28898472-VPRIMD	VIPARP466_1661-GVP466	VIPARAN5034_0326-GVPAN5034	VIPARK5030_1651-GVPK5030	gi149750486:DS180290-AAWQ00000000	VIPARAQ4037_2323-GVPAQ4037
VP1699	gi28898473-VPRIMD	VIPARP466_1662-GVP466	VIPARAN5034_0325-GVPAN5034	VIPARK5030_1652-GVPK5030	gi149750528:DS180290-AAWQ00000000	VIPARAQ4037_2322-GVPAQ4037
VP1700	gi28898474-VPRIMD	----------	----------	----------	----------	----------
VP1701	gi28898475-VPRIMD	VIPARP466_1664-GVP466	VIPARAN5034_0323-GVPAN5034	VIPARK5030_1654-GVPK5030	gi149750595:DS180290-AAWQ00000000	VIPARAQ4037_2320-GVPAQ4037
VP1702	gi28898476-VPRIMD	VIPARP466_1665-GVP466	VIPARAN5034_0322-GVPAN5034	VIPARK5030_1655-GVPK5030	gi149750467:DS180290-AAWQ00000000	VIPARAQ4037_2319-GVPAQ4037
VP1703	gi28898477-VPRIMD	VIPARP466_1666-GVP466	VIPARAN5034_0321-GVPAN5034	VIPARK5030_1656-GVPK5030	gi149750472:DS180290-AAWQ00000000	VIPARAQ4037_2318-GVPAQ4037
VP1704	gi28898478-VPRIMD	VIPARP466_1667-GVP466	VIPARAN5034_0320-GVPAN5034	VIPARK5030_1657-GVPK5030	gi149750537:DS180290-AAWQ00000000	VIPARAQ4037_2317-GVPAQ4037
VP1705	gi28898479-VPRIMD	----------	----------	----------	----------	----------
VP1706	gi28898480-VPRIMD	VIPARP466_1669-GVP466	VIPARAN5034_0318-GVPAN5034	VIPARK5030_1659-GVPK5030	gi149750393:DS180290-AAWQ00000000	VIPARAQ4037_2315-GVPAQ4037
VP1707	gi28898481-VPRIMD	----------	----------	----------	----------	----------
VP1708	gi28898482-VPRIMD	VIPARP466_1671-GVP466	VIPARAN5034_0316-GVPAN5034	VIPARK5030_1661-GVPK5030	gi149750456:DS180290-AAWQ00000000	VIPARAQ4037_2312-GVPAQ4037
VP1709	gi28898483-VPRIMD	VIPARP466_1672-GVP466	VIPARAN5034_0315-GVPAN5034	VIPARK5030_1662-GVPK5030	gi149750570:DS180290-AAWQ00000000	VIPARAQ4037_2311-GVPAQ4037
VP1710	gi28898484-VPRIMD	VIPARP466_1673-GVP466	VIPARAN5034_0314-GVPAN5034	VIPARK5030_1663-GVPK5030	gi149750545:DS180290-AAWQ00000000	VIPARAQ4037_2310-GVPAQ4037
VP1711	gi28898485-VPRIMD	VIPARP466_1674-GVP466	VIPARAN5034_0313-GVPAN5034	VIPARK5030_1664-GVPK5030	gi149750435:DS180290-AAWQ00000000	VIPARAQ4037_2309-GVPAQ4037
VP1712	gi28898486-VPRIMD	VIPARP466_1675-GVP466	VIPARAN5034_0312-GVPAN5034	VIPARK5030_1665-GVPK5030	gi149750518:DS180290-AAWQ00000000	VIPARAQ4037_2308-GVPAQ4037
VP1713	gi28898487-VPRIMD	VIPARP466_1676-GVP466	VIPARAN5034_0311-GVPAN5034	VIPARK5030_1666-GVPK5030	gi149750405:DS180290-AAWQ00000000	VIPARAQ4037_2307-GVPAQ4037
VP1714	gi28898488-VPRIMD	VIPARP466_1677-GVP466	VIPARAN5034_0310-GVPAN5034	VIPARK5030_1667-GVPK5030	gi149750604:DS180290-AAWQ00000000	VIPARAQ4037_2306-GVPAQ4037
VP1716	gi28898489-VPRIMD	----------	----------	----------	----------	----------
VP1715	gi28898490-VPRIMD	VIPARP466_1678-GVP466	VIPARAN5034_0309-GVPAN5034	VIPARK5030_1668-GVPK5030	gi149750476:DS180290-AAWQ00000000	VIPARAQ4037_2305-GVPAQ4037
VP1717	gi28898491-VPRIMD	VIPARP466_1679-GVP466	VIPARAN5034_0308-GVPAN5034	VIPARK5030_1669-GVPK5030	gi149750474:DS180290-AAWQ00000000	VIPARAQ4037_2304-GVPAQ4037
VP1718	gi28898492-VPRIMD	VIPARP466_1680-GVP466	VIPARAN5034_0307-GVPAN5034	VIPARK5030_1670-GVPK5030	gi149750415:DS180290-AAWQ00000000	VIPARAQ4037_2303-GVPAQ4037
VP1719	gi28898493-VPRIMD	VIPARP466_1681-GVP466	VIPARAN5034_0306-GVPAN5034	VIPARK5030_1671-GVPK5030	gi149750531:DS180290-AAWQ00000000	VIPARAQ4037_2300-GVPAQ4037
VP1720	gi28898494-VPRIMD	VIPARP466_1682-GVP466	VIPARAN5034_0305-GVPAN5034	VIPARK5030_1672-GVPK5030	gi149750440:DS180290-AAWQ00000000	VIPARAQ4037_2299-GVPAQ4037
VP1721	gi28898495-VPRIMD	VIPARP466_1683-GVP466	VIPARAN5034_0304-GVPAN5034	VIPARK5030_1673-GVPK5030	gi149750479:DS180290-AAWQ00000000	VIPARAQ4037_2298-GVPAQ4037
VP1722	gi28898496-VPRIMD	VIPARP466_1684-GVP466	VIPARAN5034_0303-GVPAN5034	VIPARK5030_1674-GVPK5030	gi149750410:DS180290-AAWQ00000000	VIPARAQ4037_2297-GVPAQ4037
VP1723	gi28898497-VPRIMD	VIPARP466_1685-GVP466	VIPARAN5034_0302-GVPAN5034	VIPARK5030_1675-GVPK5030	gi149750511:DS180290-AAWQ00000000	VIPARAQ4037_2296-GVPAQ4037
VP1724	gi28898498-VPRIMD	VIPARP466_1686-GVP466	VIPARAN5034_0301-GVPAN5034	VIPARK5030_1676-GVPK5030	gi149750571:DS180290-AAWQ00000000	VIPARAQ4037_2295-GVPAQ4037
VP1725	gi28898499-VPRIMD	VIPARP466_1687-GVP466	VIPARAN5034_0300-GVPAN5034	VIPARK5030_1677-GVPK5030	gi149750465:DS180290-AAWQ00000000	VIPARAQ4037_2294-GVPAQ4037
VP1726	gi28898500-VPRIMD	VIPARP466_1688-GVP466	VIPARAN5034_0299-GVPAN5034	VIPARK5030_1678-GVPK5030	gi149750576:DS180290-AAWQ00000000	VIPARAQ4037_2293-GVPAQ4037
VP1727	gi28898501-VPRIMD	VIPARP466_1689-GVP466	VIPARAN5034_0298-GVPAN5034	VIPARK5030_1679-GVPK5030	gi149750542:DS180290-AAWQ00000000	VIPARAQ4037_2292-GVPAQ4037
VP1728	gi28898502-VPRIMD	VIPARP466_1690-GVP466	VIPARAN5034_0297-GVPAN5034	VIPARK5030_1680-GVPK5030	gi149750590:DS180290-AAWQ00000000	VIPARAQ4037_2291-GVPAQ4037
VP1729	gi28898503-VPRIMD	VIPARP466_1691-GVP466	VIPARAN5034_0296-GVPAN5034	VIPARK5030_1681-GVPK5030	gi149750409:DS180290-AAWQ00000000	VIPARAQ4037_2290-GVPAQ4037
VP1730	gi28898504-VPRIMD	VIPARP466_1692-GVP466	VIPARAN5034_0295-GVPAN5034	VIPARK5030_1682-GVPK5030	gi149750493:DS180290-AAWQ00000000	VIPARAQ4037_2289-GVPAQ4037
VP1731	gi28898505-VPRIMD	VIPARP466_1693-GVP466	VIPARAN5034_0294-GVPAN5034	VIPARK5030_1683-GVPK5030	gi149750573:DS180290-AAWQ00000000	VIPARAQ4037_2288-GVPAQ4037
VP1732	gi28898506-VPRIMD	VIPARP466_1694-GVP466	VIPARAN5034_0293-GVPAN5034	VIPARK5030_1684-GVPK5030	gi149750544:DS180290-AAWQ00000000	VIPARAQ4037_2287-GVPAQ4037
VP1733	gi28898507-VPRIMD	VIPARP466_1695-GVP466	VIPARAN5034_0292-GVPAN5034	VIPARK5030_1685-GVPK5030	gi149750396:DS180290-AAWQ00000000	VIPARAQ4037_2286-GVPAQ4037
VP1734	gi28898508-VPRIMD	VIPARP466_1696-GVP466	VIPARAN5034_0291-GVPAN5034	VIPARK5030_1686-GVPK5030	----------	VIPARAQ4037_2285-GVPAQ4037
VP1735	gi28898509-VPRIMD	VIPARP466_1697-GVP466	VIPARAN5034_0290-GVPAN5034	VIPARK5030_1687-GVPK5030	gi149750487:DS180290-AAWQ00000000	VIPARAQ4037_2284-GVPAQ4037
VP1736	gi28898510-VPRIMD	VIPARP466_1698-GVP466	VIPARAN5034_0289-GVPAN5034	VIPARK5030_1688-GVPK5030	gi149750431:DS180290-AAWQ00000000	VIPARAQ4037_2283-GVPAQ4037
VP1737	gi28898511-VPRIMD	VIPARP466_1699-GVP466	VIPARAN5034_0288-GVPAN5034	VIPARK5030_1689-GVPK5030	gi149750500:DS180290-AAWQ00000000	VIPARAQ4037_2282-GVPAQ4037
VP1738	gi28898512-VPRIMD	VIPARP466_1700-GVP466	VIPARAN5034_0287-GVPAN5034	VIPARK5030_1690-GVPK5030	gi149750416:DS180290-AAWQ00000000	VIPARAQ4037_2281-GVPAQ4037
VP1739	gi28898513-VPRIMD	VIPARP466_1701-GVP466	VIPARAN5034_0286-GVPAN5034	VIPARK5030_1691-GVPK5030	gi149750494:DS180290-AAWQ00000000	VIPARAQ4037_2280-GVPAQ4037
VP1740	gi28898514-VPRIMD	VIPARP466_1702-GVP466	VIPARAN5034_0285-GVPAN5034	VIPARK5030_1692-GVPK5030	gi149750398:DS180290-AAWQ00000000	VIPARAQ4037_2279-GVPAQ4037
VP1741	gi28898515-VPRIMD	VIPARP466_1704-GVP466	VIPARAN5034_0283-GVPAN5034	VIPARK5030_1694-GVPK5030	gi149750605:DS180290-AAWQ00000000	VIPARAQ4037_2277-GVPAQ4037
VP1742	gi28898516-VPRIMD	VIPARP466_1705-GVP466	VIPARAN5034_0282-GVPAN5034	VIPARK5030_1695-GVPK5030	gi149750517:DS180290-AAWQ00000000	VIPARAQ4037_2276-GVPAQ4037
VP1743	gi28898517-VPRIMD	VIPARP466_1706-GVP466	VIPARAN5034_0281-GVPAN5034	VIPARK5030_1696-GVPK5030	gi149750584:DS180290-AAWQ00000000	VIPARAQ4037_2275-GVPAQ4037
VP1744	gi28898518-VPRIMD	VIPARP466_1707-GVP466	VIPARAN5034_0280-GVPAN5034	VIPARK5030_1697-GVPK5030	gi149750399:DS180290-AAWQ00000000	VIPARAQ4037_2274-GVPAQ4037
VP1745	gi28898519-VPRIMD	VIPARP466_1708-GVP466	VIPARAN5034_0279-GVPAN5034	VIPARK5030_1698-GVPK5030	gi149750603:DS180290-AAWQ00000000	VIPARAQ4037_2273-GVPAQ4037
VP1746	gi28898520-VPRIMD	----------	----------	----------	----------	----------
VP1747	gi28898521-VPRIMD	VIPARP466_1710-GVP466	VIPARAN5034_0276-GVPAN5034	VIPARK5030_1700-GVPK5030	gi149750481:DS180290-AAWQ00000000	VIPARAQ4037_2271-GVPAQ4037
VP1748	gi28898522-VPRIMD	----------	----------	----------	----------	----------
VP1749	gi28898523-VPRIMD	VIPARP466_1711-GVP466	VIPARAN5034_0275-GVPAN5034	VIPARK5030_1701-GVPK5030	gi149750526:DS180290-AAWQ00000000	VIPARAQ4037_2270-GVPAQ4037
VP1750	gi28898524-VPRIMD	----------	----------	----------	----------	----------
VP1751	gi28898525-VPRIMD	VIPARP466_1712-GVP466	VIPARAN5034_0274-GVPAN5034	VIPARK5030_1702-GVPK5030	gi149750412:DS180290-AAWQ00000000	VIPARAQ4037_2269-GVPAQ4037
VP1752	gi28898526-VPRIMD	VIPARP466_1713-GVP466	VIPARAN5034_0273-GVPAN5034	VIPARK5030_1703-GVPK5030	gi149750533:DS180290-AAWQ00000000	VIPARAQ4037_2268-GVPAQ4037
VP1753	gi28898527-VPRIMD	VIPARP466_1714-GVP466	VIPARAN5034_0272-GVPAN5034	VIPARK5030_1704-GVPK5030	gi149750548:DS180290-AAWQ00000000	VIPARAQ4037_2266-GVPAQ4037
VP1754	gi28898528-VPRIMD	VIPARP466_1715-GVP466	VIPARAN5034_0271-GVPAN5034	VIPARK5030_1705-GVPK5030	gi149750430:DS180290-AAWQ00000000	VIPARAQ4037_2265-GVPAQ4037
VP1755	gi28898529-VPRIMD	VIPARP466_1716-GVP466	VIPARAN5034_0270-GVPAN5034	VIPARK5030_1706-GVPK5030	gi149750492:DS180290-AAWQ00000000	VIPARAQ4037_2264-GVPAQ4037
VP1756	gi28898530-VPRIMD	----------	----------	VIPARK5030_1708-GVPK5030	gi149750473:DS180290-AAWQ00000000	VIPARAQ4037_2263-GVPAQ4037
VP1757	gi28898531-VPRIMD	VIPARP466_1717-GVP466	VIPARAN5034_0269-GVPAN5034	VIPARK5030_1709-GVPK5030	gi149750577:DS180290-AAWQ00000000	VIPARAQ4037_2262-GVPAQ4037
VP1758	gi28898532-VPRIMD	----------	----------	----------	----------	----------
VP1759	gi28898533-VPRIMD	----------	----------	----------	----------	----------
VP1760	gi28898534-VPRIMD	VIPARP466_1720-GVP466	VIPARAN5034_0266-GVPAN5034	VIPARK5030_1712-GVPK5030	gi149750432:DS180290-AAWQ00000000	VIPARAQ4037_2259-GVPAQ4037
VP1761	gi28898535-VPRIMD	VIPARP466_1721-GVP466	VIPARAN5034_0265-GVPAN5034	VIPARK5030_1713-GVPK5030	gi149750562:DS180290-AAWQ00000000	VIPARAQ4037_2258-GVPAQ4037
VP1762	gi28898536-VPRIMD	VIPARP466_1722-GVP466	VIPARAN5034_0264-GVPAN5034	VIPARK5030_1714-GVPK5030	----------	VIPARAQ4037_2257-GVPAQ4037
VP1763	gi28898537-VPRIMD	VIPARP466_1723-GVP466	VIPARAN5034_0263-GVPAN5034	VIPARK5030_1715-GVPK5030	gi149750488:DS180290-AAWQ00000000	VIPARAQ4037_2256-GVPAQ4037
VP1764	gi28898538-VPRIMD	VIPARP466_1724-GVP466	VIPARAN5034_0262-GVPAN5034	VIPARK5030_1716-GVPK5030	gi149750401:DS180290-AAWQ00000000	VIPARAQ4037_2255-GVPAQ4037
VP1765	gi28898539-VPRIMD	VIPARP466_1725-GVP466	VIPARAN5034_0261-GVPAN5034	VIPARK5030_1717-GVPK5030	gi149750538:DS180290-AAWQ00000000	VIPARAQ4037_2254-GVPAQ4037
VP1766	gi28898540-VPRIMD	VIPARP466_1726-GVP466	VIPARAN5034_0260-GVPAN5034	VIPARK5030_1718-GVPK5030	gi149750470:DS180290-AAWQ00000000	VIPARAQ4037_2253-GVPAQ4037
VP1767	gi28898541-VPRIMD	VIPARP466_1727-GVP466	VIPARAN5034_0259-GVPAN5034	VIPARK5030_1719-GVPK5030	gi149750543:DS180290-AAWQ00000000	VIPARAQ4037_2252-GVPAQ4037
VP1768	gi28898542-VPRIMD	VIPARP466_1729-GVP466	VIPARAN5034_0257-GVPAN5034	VIPARK5030_1721-GVPK5030	gi149750496:DS180290-AAWQ00000000	VIPARAQ4037_2250-GVPAQ4037
VP1769	gi28898543-VPRIMD	----------	----------	----------	----------	----------
VP1770	gi28898544-VPRIMD	VIPARP466_1730-GVP466	VIPARAN5034_0256-GVPAN5034	VIPARK5030_1722-GVPK5030	gi149750418:DS180290-AAWQ00000000	VIPARAQ4037_2249-GVPAQ4037
VP1771	gi28898545-VPRIMD	VIPARP466_1731-GVP466	VIPARAN5034_0255-GVPAN5034	VIPARK5030_1723-GVPK5030	gi149750596:DS180290-AAWQ00000000	VIPARAQ4037_2248-GVPAQ4037
VP1772	gi28898546-VPRIMD	VIPARP466_1732-GVP466	VIPARAN5034_0254-GVPAN5034	VIPARK5030_1724-GVPK5030	gi149750457:DS180290-AAWQ00000000	VIPARAQ4037_2247-GVPAQ4037
VP1773	gi28898547-VPRIMD	VIPARP466_1733-GVP466	VIPARAN5034_0253-GVPAN5034	VIPARK5030_1725-GVPK5030	gi149750512:DS180290-AAWQ00000000	VIPARAQ4037_2246-GVPAQ4037
VP1774	gi28898548-VPRIMD	VIPARP466_1734-GVP466	VIPARAN5034_0252-GVPAN5034	VIPARK5030_1726-GVPK5030	gi149750419:DS180290-AAWQ00000000	VIPARAQ4037_2245-GVPAQ4037
VP1775	gi28898549-VPRIMD	VIPARP466_1735-GVP466	VIPARAN5034_0251-GVPAN5034	VIPARK5030_1727-GVPK5030	gi149750513:DS180290-AAWQ00000000	VIPARAQ4037_2244-GVPAQ4037
VP1776	gi28898550-VPRIMD	----------	----------	----------	----------	----------
VP1777	gi28898551-VPRIMD	VIPARP466_1736-GVP466	VIPARAN5034_0250-GVPAN5034	VIPARK5030_1728-GVPK5030	gi149750585:DS180290-AAWQ00000000	----------
VP1778	gi28898552-VPRIMD	VIPARP466_1737-GVP466	VIPARAN5034_0249-GVPAN5034	VIPARK5030_1729-GVPK5030	gi149750547:DS180290-AAWQ00000000	VIPARAQ4037_2241-GVPAQ4037
VP1779	gi28898553-VPRIMD	VIPARP466_1738-GVP466	VIPARAN5034_0248-GVPAN5034	VIPARK5030_1730-GVPK5030	gi149750568:DS180290-AAWQ00000000	VIPARAQ4037_2240-GVPAQ4037
VP1780	gi28898554-VPRIMD	----------	----------	----------	----------	----------
VP1781	gi28898555-VPRIMD	VIPARP466_1739-GVP466	VIPARAN5034_0246-GVPAN5034	VIPARK5030_1731-GVPK5030	gi149750540:DS180290-AAWQ00000000	VIPARAQ4037_2239-GVPAQ4037
VP1782	gi28898556-VPRIMD	VIPARP466_1740-GVP466	VIPARAN5034_0245-GVPAN5034	VIPARK5030_1732-GVPK5030	gi149750407:DS180290-AAWQ00000000	VIPARAQ4037_2238-GVPAQ4037
VP1783	gi28898557-VPRIMD	VIPARP466_1741-GVP466	VIPARAN5034_0244-GVPAN5034	VIPARK5030_1733-GVPK5030	gi149750497:DS180290-AAWQ00000000	VIPARAQ4037_2237-GVPAQ4037
VP1784	gi28898558-VPRIMD	VIPARP466_1742-GVP466	VIPARAN5034_0243-GVPAN5034	VIPARK5030_1734-GVPK5030	gi149750429:DS180290-AAWQ00000000	VIPARAQ4037_2236-GVPAQ4037
VP1785	gi28898559-VPRIMD	----------	----------	----------	----------	----------
VP1786	gi28898560-VPRIMD	VIPARP466_1743-GVP466	VIPARAN5034_0242-GVPAN5034	----------	gi149750502:DS180290-AAWQ00000000	VIPARAQ4037_2235-GVPAQ4037
VP1787	gi28898561-VPRIMD	VIPARP466_1744-GVP466	VIPARAN5034_0241-GVPAN5034	VIPARK5030_1736-GVPK5030	gi149750436:DS180290-AAWQ00000000	VIPARAQ4037_2210-GVPAQ4037
VP1788	gi28898562-VPRIMD	VIPARP466_1745-GVP466	VIPARAN5034_0240-GVPAN5034	VIPARK5030_1737-GVPK5030	gi149750560:DS180290-AAWQ00000000	VIPARAQ4037_B0039-GVPAQ4037
VP1789	gi28898563-VPRIMD	VIPARP466_1746-GVP466	VIPARAN5034_0196-GVPAN5034	VIPARK5030_1738-GVPK5030	gi149750579:DS180290-AAWQ00000000	VIPARAQ4037_B0051-GVPAQ4037
VP1790	gi28898564-VPRIMD	VIPARP466_1747-GVP466	VIPARAN5034_0238-GVPAN5034	VIPARK5030_1739-GVPK5030	gi149748352:DS180296-AAWQ00000000	VIPARAQ4037_B0050-GVPAQ4037
VP1791	gi28898565-VPRIMD	VIPARP466_1748-GVP466	VIPARAN5034_0237-GVPAN5034	VIPARK5030_1740-GVPK5030	----------	VIPARAQ4037_B0049-GVPAQ4037
VP1792	gi28898566-VPRIMD	VIPARP466_1749-GVP466	VIPARAN5034_0236-GVPAN5034	VIPARK5030_1741-GVPK5030	----------	----------
VP1793	gi28898567-VPRIMD	VIPARP466_1750-GVP466	VIPARAN5034_0235-GVPAN5034	----------	----------	----------
VP1794	gi28898568-VPRIMD	VIPARP466_1751-GVP466	VIPARAN5034_0234-GVPAN5034	VIPARK5030_1743-GVPK5030	----------	----------
VP1795	gi28898569-VPRIMD	VIPARP466_1812-GVP466	VIPARAN5034_0174-GVPAN5034	VIPARK5030_1804-GVPK5030	gi149750581:DS180290-AAWQ00000000	----------
VP1796	gi28898570-VPRIMD	VIPARP466_1752-GVP466	VIPARAN5034_0233-GVPAN5034	VIPARK5030_1744-GVPK5030	----------	VIPARAQ4037_B0026-GVPAQ4037
VP1797	gi28898571-VPRIMD	VIPARP466_1753-GVP466	VIPARAN5034_0232-GVPAN5034	VIPARK5030_1745-GVPK5030	gi149747079:DS180260-AAWQ00000000	----------
VP1798	gi28898572-VPRIMD	VIPARP466_1755-GVP466	VIPARAN5034_0230-GVPAN5034	VIPARK5030_1747-GVPK5030	gi149749626:DS180285-AAWQ00000000	VIPARAQ4037_A0278-GVPAQ4037
VP1799	gi28898573-VPRIMD	----------	----------	----------	----------	----------
VP1800	gi28898574-VPRIMD	VIPARP466_1756-GVP466	VIPARAN5034_0229-GVPAN5034	VIPARK5030_1748-GVPK5030	gi149747071:DS180260-AAWQ00000000	VIPARAQ4037_B0016-GVPAQ4037
VP1801	gi28898575-VPRIMD	----------	----------	----------	----------	----------
VP1802	gi28898576-VPRIMD	VIPARP466_1758-GVP466	VIPARAN5034_0227-GVPAN5034	VIPARK5030_1750-GVPK5030	gi149747067:DS180260-AAWQ00000000	----------
VP1803	gi28898577-VPRIMD	----------	----------	----------	gi149750593:DS180290-AAWQ00000000	----------
VP1804	gi28898578-VPRIMD	VIPARP466_1761-GVP466	VIPARAN5034_0224-GVPAN5034	VIPARK5030_1753-GVPK5030	----------	VIPARAQ4037_B0021-GVPAQ4037
VP1805	gi28898579-VPRIMD	VIPARP466_1762-GVP466	VIPARAN5034_0223-GVPAN5034	VIPARK5030_1754-GVPK5030	gi149747069:DS180260-AAWQ00000000	----------
VP1806	gi28898580-VPRIMD	----------	----------	----------	----------	----------
VP1807	gi28898581-VPRIMD	----------	----------	VIPARK5030_1757-GVPK5030	----------	VIPARAQ4037_2219-GVPAQ4037
VP1808	gi28898582-VPRIMD	VIPARP466_1766-GVP466	VIPARAN5034_0219-GVPAN5034	VIPARK5030_1758-GVPK5030	----------	VIPARAQ4037_B0041-GVPAQ4037
VP1809	gi28898583-VPRIMD	----------	----------	----------	----------	----------
VP1810	gi28898584-VPRIMD	VIPARP466_1768-GVP466	----------	VIPARK5030_1760-GVPK5030	----------	----------
VP1811	gi28898585-VPRIMD	VIPARP466_1769-GVP466	VIPARAN5034_0217-GVPAN5034	VIPARK5030_1761-GVPK5030	gi149750442:DS180290-AAWQ00000000	VIPARAQ4037_2220-GVPAQ4037
VP1812	gi28898586-VPRIMD	VIPARP466_1770-GVP466	VIPARAN5034_0216-GVPAN5034	VIPARK5030_1762-GVPK5030	----------	----------
VP1813	gi28898587-VPRIMD	----------	VIPARAN5034_0215-GVPAN5034	----------	----------	----------
VP1814	gi28898588-VPRIMD	----------	----------	----------	----------	----------
VP1815	gi28898589-VPRIMD	----------	----------	----------	----------	----------
VP1816	gi28898590-VPRIMD	VIPARP466_1805-GVP466	VIPARAN5034_0212-GVPAN5034	VIPARK5030_1766-GVPK5030	----------	VIPARAQ4037_2200-GVPAQ4037
VP1817	gi28898591-VPRIMD	----------	----------	----------	----------	----------
VP1818	gi28898592-VPRIMD	----------	----------	----------	----------	----------
VP1819	gi28898593-VPRIMD	VIPARP466_1776-GVP466	VIPARAN5034_0210-GVPAN5034	VIPARK5030_1768-GVPK5030	gi149750403:DS180290-AAWQ00000000	VIPARAQ4037_B0047-GVPAQ4037
VP1820	gi28898594-VPRIMD	VIPARP466_1777-GVP466	VIPARAN5034_0209-GVPAN5034	VIPARK5030_1769-GVPK5030	gi149750480:DS180290-AAWQ00000000	VIPARAQ4037_B0046-GVPAQ4037
VP1821	gi28898595-VPRIMD	VIPARP466_1778-GVP466	VIPARAN5034_0208-GVPAN5034	VIPARK5030_1770-GVPK5030	gi149750556:DS180290-AAWQ00000000	VIPARAQ4037_B0045-GVPAQ4037
VP1822	gi28898596-VPRIMD	----------	----------	----------	gi149750532:DS180290-AAWQ00000000	----------
VP1823	gi28898597-VPRIMD	VIPARP466_1779-GVP466	VIPARAN5034_0207-GVPAN5034	VIPARK5030_1771-GVPK5030	----------	VIPARAQ4037_B0044-GVPAQ4037
VP1824	gi28898598-VPRIMD	VIPARP466_1780-GVP466	VIPARAN5034_0206-GVPAN5034	VIPARK5030_1796-GVPK5030	----------	VIPARAQ4037_B0043-GVPAQ4037
VP1825	gi28898599-VPRIMD	VIPARP466_1781-GVP466	VIPARAN5034_0205-GVPAN5034	VIPARK5030_1773-GVPK5030	gi149750450:DS180290-AAWQ00000000	----------
VP1826	gi28898600-VPRIMD	VIPARP466_1782-GVP466	VIPARAN5034_0204-GVPAN5034	VIPARK5030_1774-GVPK5030	gi149750591:DS180290-AAWQ00000000	----------
VP1827	gi28898601-VPRIMD	VIPARP466_1783-GVP466	VIPARAN5034_0203-GVPAN5034	VIPARK5030_1775-GVPK5030	gi149750423:DS180290-AAWQ00000000	VIPARAQ4037_B0010-GVPAQ4037
VP1828	gi28898602-VPRIMD	VIPARP466_1784-GVP466	VIPARAN5034_0202-GVPAN5034	VIPARK5030_1776-GVPK5030	gi149750586:DS180290-AAWQ00000000	----------
VP1829	gi28898603-VPRIMD	VIPARP466_1785-GVP466	VIPARAN5034_0201-GVPAN5034	VIPARK5030_1777-GVPK5030	gi149750534:DS180290-AAWQ00000000	VIPARAQ4037_B0008-GVPAQ4037
VP1830	gi28898604-VPRIMD	VIPARP466_1786-GVP466	VIPARAN5034_0200-GVPAN5034	VIPARK5030_1778-GVPK5030	gi149750515:DS180290-AAWQ00000000	VIPARAQ4037_B0007-GVPAQ4037
VP1831	gi28898605-VPRIMD	VIPARP466_1787-GVP466	VIPARAN5034_0199-GVPAN5034	VIPARK5030_1779-GVPK5030	----------	VIPARAQ4037_B0029-GVPAQ4037
VP1832	gi28898606-VPRIMD	VIPARP466_1788-GVP466	----------	VIPARK5030_1780-GVPK5030	----------	VIPARAQ4037_B0030-GVPAQ4037
VP1833	gi28898607-VPRIMD	----------	----------	----------	----------	----------
VP1834	gi28898608-VPRIMD	VIPARP466_1789-GVP466	VIPARAN5034_0197-GVPAN5034	VIPARK5030_1781-GVPK5030	----------	----------
VP1835	gi28898609-VPRIMD	VIPARP466_1791-GVP466	VIPARAN5034_0195-GVPAN5034	VIPARK5030_1783-GVPK5030	----------	----------
VP1836	gi28898610-VPRIMD	----------	----------	----------	----------	----------
VP1837	gi28898611-VPRIMD	----------	----------	----------	----------	----------
VP1838	gi28898612-VPRIMD	----------	----------	----------	----------	----------
VP1839	gi28898613-VPRIMD	----------	----------	----------	----------	----------
VP1840	gi28898614-VPRIMD	VIPARP466_1793-GVP466	VIPARAN5034_0193-GVPAN5034	VIPARK5030_1785-GVPK5030	----------	VIPARAQ4037_B0053-GVPAQ4037
VP1841	gi28898615-VPRIMD	VIPARP466_1794-GVP466	VIPARAN5034_0192-GVPAN5034	VIPARK5030_1786-GVPK5030	----------	----------
VP1842	gi28898616-VPRIMD	VIPARP466_1795-GVP466	VIPARAN5034_0191-GVPAN5034	VIPARK5030_1787-GVPK5030	----------	VIPARAQ4037_2208-GVPAQ4037
VP1843	gi28898617-VPRIMD	VIPARP466_1796-GVP466	VIPARAN5034_0190-GVPAN5034	VIPARK5030_1788-GVPK5030	----------	VIPARAQ4037_2207-GVPAQ4037
VP1844	gi28898618-VPRIMD	VIPARP466_1797-GVP466	VIPARAN5034_0189-GVPAN5034	VIPARK5030_1789-GVPK5030	----------	----------
VP1845	gi28898619-VPRIMD	VIPARP466_1798-GVP466	VIPARAN5034_0188-GVPAN5034	VIPARK5030_1790-GVPK5030	----------	----------
VP1846	gi28898620-VPRIMD	----------	----------	----------	----------	----------
VP1847	gi28898621-VPRIMD	VIPARP466_1799-GVP466	VIPARAN5034_0187-GVPAN5034	VIPARK5030_1791-GVPK5030	----------	----------
VP1848	gi28898622-VPRIMD	VIPARP466_1800-GVP466	VIPARAN5034_0186-GVPAN5034	VIPARK5030_1792-GVPK5030	----------	----------
VP1849	gi28898623-VPRIMD	VIPARP466_1801-GVP466	VIPARAN5034_0185-GVPAN5034	VIPARK5030_1793-GVPK5030	gi149750478:DS180290-AAWQ00000000	----------
VP1850	gi28898624-VPRIMD	VIPARP466_1802-GVP466	VIPARAN5034_0184-GVPAN5034	VIPARK5030_1794-GVPK5030	----------	----------
VP1851	gi28898625-VPRIMD	VIPARP466_1803-GVP466	VIPARAN5034_0183-GVPAN5034	VIPARK5030_1795-GVPK5030	----------	----------
VP1852	gi28898626-VPRIMD	VIPARP466_1804-GVP466	VIPARAN5034_0182-GVPAN5034	VIPARK5030_1772-GVPK5030	----------	----------
VP1853	gi28898627-VPRIMD	VIPARP466_1806-GVP466	VIPARAN5034_0180-GVPAN5034	VIPARK5030_1798-GVPK5030	----------	----------
VP1854	gi28898628-VPRIMD	----------	VIPARAN5034_0179-GVPAN5034	VIPARK5030_1799-GVPK5030	----------	----------
VP1855	gi28898629-VPRIMD	VIPARP466_1808-GVP466	VIPARAN5034_0178-GVPAN5034	VIPARK5030_1800-GVPK5030	----------	----------
VP1856	gi28898630-VPRIMD	----------	----------	----------	----------	----------
VP1857	gi28898631-VPRIMD	----------	----------	----------	----------	----------
VP1858	gi28898632-VPRIMD	VIPARP466_1809-GVP466	VIPARAN5034_0177-GVPAN5034	VIPARK5030_1801-GVPK5030	----------	----------
VP1859	gi28898633-VPRIMD	VIPARP466_1810-GVP466	VIPARAN5034_0176-GVPAN5034	VIPARK5030_1802-GVPK5030	----------	----------
VP1860	gi28898634-VPRIMD	VIPARP466_1792-GVP466	VIPARAN5034_0175-GVPAN5034	VIPARK5030_1784-GVPK5030	----------	VIPARAQ4037_B0015-GVPAQ4037
VP1861	gi28898635-VPRIMD	VIPARP466_1813-GVP466	VIPARAN5034_0173-GVPAN5034	VIPARK5030_1805-GVPK5030	----------	----------
VP1862	gi28898636-VPRIMD	VIPARP466_1814-GVP466	VIPARAN5034_0172-GVPAN5034	VIPARK5030_1806-GVPK5030	----------	----------
VP1864	gi28898637-VPRIMD	VIPARP466_1815-GVP466	VIPARAN5034_0171-GVPAN5034	VIPARK5030_1807-GVPK5030	gi149747066:DS180260-AAWQ00000000	----------
VP1863	gi28898638-VPRIMD	----------	----------	----------	----------	----------
VP1865	gi28898639-VPRIMD	VIPARP466_1817-GVP466	VIPARAN5034_0169-GVPAN5034	VIPARK5030_1815-GVPK5030	gi149747246:DS180119-AAWQ00000000	VIPARAQ4037_2198-GVPAQ4037
VP1866	gi28898640-VPRIMD	VIPARP466_1818-GVP466	VIPARAN5034_0168-GVPAN5034	VIPARK5030_1816-GVPK5030	gi149747261:DS180119-AAWQ00000000	VIPARAQ4037_2197-GVPAQ4037
VP1867	gi28898641-VPRIMD	VIPARP466_1819-GVP466	VIPARAN5034_0167-GVPAN5034	VIPARK5030_1817-GVPK5030	gi149747262:DS180119-AAWQ00000000	VIPARAQ4037_2196-GVPAQ4037
VP1868	gi28898642-VPRIMD	VIPARP466_1820-GVP466	VIPARAN5034_0166-GVPAN5034	VIPARK5030_1818-GVPK5030	gi149747260:DS180119-AAWQ00000000	VIPARAQ4037_2195-GVPAQ4037
VP1869	gi28898643-VPRIMD	VIPARP466_1821-GVP466	VIPARAN5034_0165-GVPAN5034	VIPARK5030_1819-GVPK5030	gi149747253:DS180119-AAWQ00000000	VIPARAQ4037_2194-GVPAQ4037
VP1870	gi28898644-VPRIMD	VIPARP466_1822-GVP466	VIPARAN5034_0164-GVPAN5034	VIPARK5030_1820-GVPK5030	gi149747250:DS180119-AAWQ00000000	VIPARAQ4037_2193-GVPAQ4037
VP1871	gi28898645-VPRIMD	VIPARP466_1823-GVP466	VIPARAN5034_0163-GVPAN5034	VIPARK5030_1821-GVPK5030	gi149747251:DS180119-AAWQ00000000	VIPARAQ4037_2192-GVPAQ4037
VP1872	gi28898646-VPRIMD	VIPARP466_1824-GVP466	VIPARAN5034_0162-GVPAN5034	VIPARK5030_1822-GVPK5030	gi149747257:DS180119-AAWQ00000000	VIPARAQ4037_2191-GVPAQ4037
VP1873	gi28898647-VPRIMD	VIPARP466_1825-GVP466	VIPARAN5034_0161-GVPAN5034	VIPARK5030_1823-GVPK5030	gi149747248:DS180119-AAWQ00000000	VIPARAQ4037_2190-GVPAQ4037
VP1874	gi28898648-VPRIMD	----------	----------	----------	----------	----------
VP1875	gi28898649-VPRIMD	VIPARP466_1826-GVP466	VIPARAN5034_0160-GVPAN5034	VIPARK5030_1824-GVPK5030	gi149747254:DS180119-AAWQ00000000	VIPARAQ4037_2189-GVPAQ4037
VP1876	gi28898650-VPRIMD	VIPARP466_1827-GVP466	VIPARAN5034_0159-GVPAN5034	VIPARK5030_1825-GVPK5030	gi149747255:DS180119-AAWQ00000000	VIPARAQ4037_2188-GVPAQ4037
VP1877	gi28898651-VPRIMD	VIPARP466_1828-GVP466	VIPARAN5034_0158-GVPAN5034	VIPARK5030_1826-GVPK5030	gi149747249:DS180119-AAWQ00000000	VIPARAQ4037_2187-GVPAQ4037
VP1878	gi28898652-VPRIMD	VIPARP466_1829-GVP466	VIPARAN5034_0157-GVPAN5034	VIPARK5030_1827-GVPK5030	gi149747258:DS180119-AAWQ00000000	VIPARAQ4037_2186-GVPAQ4037
VP1879	gi28898653-VPRIMD	VIPARP466_1830-GVP466	VIPARAN5034_0156-GVPAN5034	VIPARK5030_1828-GVPK5030	gi149747259:DS180119-AAWQ00000000	VIPARAQ4037_2185-GVPAQ4037
VP1880	gi28898654-VPRIMD	VIPARP466_1831-GVP466	VIPARAN5034_0155-GVPAN5034	VIPARK5030_1829-GVPK5030	gi149749691:DS180285-AAWQ00000000	VIPARAQ4037_2184-GVPAQ4037
VP1881	gi28898655-VPRIMD	VIPARP466_1832-GVP466	VIPARAN5034_0154-GVPAN5034	VIPARK5030_1830-GVPK5030	----------	VIPARAQ4037_2182-GVPAQ4037
VP1882	gi28898656-VPRIMD	VIPARP466_1833-GVP466	VIPARAN5034_0153-GVPAN5034	VIPARK5030_1831-GVPK5030	----------	VIPARAQ4037_2181-GVPAQ4037
VP1883	gi28898657-VPRIMD	VIPARP466_1834-GVP466	VIPARAN5034_0152-GVPAN5034	VIPARK5030_1832-GVPK5030	----------	VIPARAQ4037_2179-GVPAQ4037
VP1884	gi28898658-VPRIMD	----------	VIPARAN5034_0151-GVPAN5034	----------	----------	----------
VP1885	gi28898659-VPRIMD	VIPARP466_1835-GVP466	VIPARAN5034_0150-GVPAN5034	VIPARK5030_1833-GVPK5030	----------	----------
VP1886	gi28898660-VPRIMD	----------	VIPARAN5034_0149-GVPAN5034	----------	----------	----------
VP1887	gi28898661-VPRIMD	VIPARP466_1837-GVP466	VIPARAN5034_0148-GVPAN5034	----------	----------	----------
VP1888	gi28898662-VPRIMD	VIPARP466_1839-GVP466	VIPARAN5034_0147-GVPAN5034	VIPARK5030_1836-GVPK5030	----------	----------
VP1889	gi28898663-VPRIMD	VIPARP466_1840-GVP466	VIPARAN5034_0146-GVPAN5034	VIPARK5030_1837-GVPK5030	gi149747683:DS180284-AAWQ00000000	VIPARAQ4037_A1210-GVPAQ4037
VP1890	gi28898664-VPRIMD	VIPARP466_1841-GVP466	VIPARAN5034_0145-GVPAN5034	VIPARK5030_1838-GVPK5030	gi149746854:DS180195-AAWQ00000000	VIPARAQ4037_1186-GVPAQ4037
VP1891	gi28898665-VPRIMD	VIPARP466_1844-GVP466	VIPARAN5034_0142-GVPAN5034	VIPARK5030_1840-GVPK5030	----------	----------
VP1892	gi28898666-VPRIMD	VIPARP466_1846-GVP466	VIPARAN5034_0140-GVPAN5034	VIPARK5030_1842-GVPK5030	----------	VIPARAQ4037_2178-GVPAQ4037
VP1893	gi28898667-VPRIMD	VIPARP466_1847-GVP466	VIPARAN5034_0139-GVPAN5034	VIPARK5030_1843-GVPK5030	gi149746747:DS180070-AAWQ00000000	VIPARAQ4037_2177-GVPAQ4037
VP1894	gi28898668-VPRIMD	VIPARP466_1848-GVP466	VIPARAN5034_0138-GVPAN5034	VIPARK5030_1844-GVPK5030	gi149746746:DS180070-AAWQ00000000	VIPARAQ4037_2176-GVPAQ4037
VP1896	gi28898669-VPRIMD	VIPARP466_1849-GVP466	VIPARAN5034_0137-GVPAN5034	VIPARK5030_1845-GVPK5030	gi149746744:DS180070-AAWQ00000000	VIPARAQ4037_2175-GVPAQ4037
VP1895	gi28898670-VPRIMD	----------	----------	----------	----------	----------
VP1897	gi28898671-VPRIMD	VIPARP466_1850-GVP466	VIPARAN5034_0136-GVPAN5034	VIPARK5030_1846-GVPK5030	gi149746749:DS180070-AAWQ00000000	VIPARAQ4037_2174-GVPAQ4037
VP1898	gi28898672-VPRIMD	VIPARP466_1851-GVP466	VIPARAN5034_0135-GVPAN5034	VIPARK5030_1847-GVPK5030	gi149746743:DS180070-AAWQ00000000	VIPARAQ4037_2173-GVPAQ4037
VP1899	gi28898673-VPRIMD	----------	----------	----------	----------	----------
VP1901	gi28898675-VPRIMD	VIPARP466_1853-GVP466	VIPARAN5034_0133-GVPAN5034	VIPARK5030_1849-GVPK5030	gi149746748:DS180070-AAWQ00000000	VIPARAQ4037_2171-GVPAQ4037
VP1902	gi28898676-VPRIMD	VIPARP466_1854-GVP466	----------	VIPARK5030_1850-GVPK5030	----------	VIPARAQ4037_2170-GVPAQ4037
VP1903	gi28898677-VPRIMD	VIPARP466_1855-GVP466	VIPARAN5034_0130-GVPAN5034	VIPARK5030_1851-GVPK5030	gi149746830:DS180070-AAWQ00000000	VIPARAQ4037_2169-GVPAQ4037
VP1904	gi28898678-VPRIMD	VIPARP466_1856-GVP466	VIPARAN5034_0129-GVPAN5034	VIPARK5030_1852-GVPK5030	gi149746826:DS180070-AAWQ00000000	VIPARAQ4037_2168-GVPAQ4037
VP1905	gi28898679-VPRIMD	VIPARP466_1857-GVP466	VIPARAN5034_0128-GVPAN5034	VIPARK5030_1853-GVPK5030	gi149746829:DS180070-AAWQ00000000	VIPARAQ4037_2167-GVPAQ4037
VP1906	gi28898680-VPRIMD	VIPARP466_1858-GVP466	VIPARAN5034_0127-GVPAN5034	VIPARK5030_1854-GVPK5030	gi149746828:DS180070-AAWQ00000000	VIPARAQ4037_2166-GVPAQ4037
VP1907	gi28898681-VPRIMD	VIPARP466_1859-GVP466	VIPARAN5034_0126-GVPAN5034	VIPARK5030_1855-GVPK5030	gi149746824:DS180070-AAWQ00000000	VIPARAQ4037_2165-GVPAQ4037
VP1908	gi28898682-VPRIMD	VIPARP466_1860-GVP466	VIPARAN5034_0125-GVPAN5034	VIPARK5030_1856-GVPK5030	gi149746827:DS180070-AAWQ00000000	VIPARAQ4037_2164-GVPAQ4037
VP1909	gi28898683-VPRIMD	VIPARP466_1861-GVP466	VIPARAN5034_0124-GVPAN5034	VIPARK5030_1857-GVPK5030	gi149746823:DS180070-AAWQ00000000	VIPARAQ4037_2163-GVPAQ4037
VP1910	gi28898684-VPRIMD	VIPARP466_1862-GVP466	VIPARAN5034_0123-GVPAN5034	VIPARK5030_1858-GVPK5030	----------	----------
VP1911	gi28898685-VPRIMD	VIPARP466_1863-GVP466	VIPARAN5034_0122-GVPAN5034	VIPARK5030_1859-GVPK5030	----------	VIPARAQ4037_2161-GVPAQ4037
VP1912	gi28898686-VPRIMD	VIPARP466_1864-GVP466	VIPARAN5034_0121-GVPAN5034	----------	----------	----------
VP1913	gi28898687-VPRIMD	VIPARP466_1865-GVP466	VIPARAN5034_0120-GVPAN5034	VIPARK5030_1861-GVPK5030	gi149747024:DS180054-AAWQ00000000	VIPARAQ4037_2159-GVPAQ4037
VP1914	gi28898688-VPRIMD	----------	VIPARAN5034_0119-GVPAN5034	VIPARK5030_1862-GVPK5030	gi149747020:DS180054-AAWQ00000000	VIPARAQ4037_2158-GVPAQ4037
VP1915	gi28898689-VPRIMD	----------	VIPARAN5034_0118-GVPAN5034	VIPARK5030_1863-GVPK5030	gi149747015:DS180054-AAWQ00000000	VIPARAQ4037_2157-GVPAQ4037
VP1916	gi28898690-VPRIMD	VIPARP466_1869-GVP466	VIPARAN5034_0117-GVPAN5034	VIPARK5030_1864-GVPK5030	gi149747014:DS180054-AAWQ00000000	VIPARAQ4037_2156-GVPAQ4037
VP1917	gi28898691-VPRIMD	VIPARP466_1870-GVP466	VIPARAN5034_0116-GVPAN5034	VIPARK5030_1865-GVPK5030	gi149747011:DS180054-AAWQ00000000	VIPARAQ4037_2155-GVPAQ4037
VP1918	gi28898692-VPRIMD	VIPARP466_1871-GVP466	VIPARAN5034_0115-GVPAN5034	VIPARK5030_1866-GVPK5030	gi149747016:DS180054-AAWQ00000000	VIPARAQ4037_2154-GVPAQ4037
VP1919	gi28898693-VPRIMD	VIPARP466_1872-GVP466	VIPARAN5034_0114-GVPAN5034	VIPARK5030_1867-GVPK5030	gi149747022:DS180054-AAWQ00000000	VIPARAQ4037_2153-GVPAQ4037
VP1920	gi28898694-VPRIMD	VIPARP466_1873-GVP466	VIPARAN5034_0113-GVPAN5034	VIPARK5030_1868-GVPK5030	gi149747019:DS180054-AAWQ00000000	VIPARAQ4037_2152-GVPAQ4037
VP1921	gi28898695-VPRIMD	VIPARP466_1874-GVP466	VIPARAN5034_0112-GVPAN5034	VIPARK5030_1869-GVPK5030	gi149747023:DS180054-AAWQ00000000	VIPARAQ4037_2151-GVPAQ4037
VP1922	gi28898696-VPRIMD	VIPARP466_1875-GVP466	VIPARAN5034_0111-GVPAN5034	VIPARK5030_1870-GVPK5030	gi149747018:DS180054-AAWQ00000000	VIPARAQ4037_2150-GVPAQ4037
VP1923	gi28898697-VPRIMD	VIPARP466_1876-GVP466	VIPARAN5034_0110-GVPAN5034	VIPARK5030_1871-GVPK5030	gi149747012:DS180054-AAWQ00000000	VIPARAQ4037_2149-GVPAQ4037
VP1924	gi28898698-VPRIMD	VIPARP466_1877-GVP466	VIPARAN5034_0109-GVPAN5034	VIPARK5030_1872-GVPK5030	gi149747017:DS180054-AAWQ00000000	VIPARAQ4037_2148-GVPAQ4037
VP1925	gi28898699-VPRIMD	VIPARP466_1878-GVP466	VIPARAN5034_0108-GVPAN5034	VIPARK5030_1873-GVPK5030	gi149747013:DS180054-AAWQ00000000	VIPARAQ4037_2147-GVPAQ4037
VP1926	gi28898700-VPRIMD	VIPARP466_1879-GVP466	VIPARAN5034_0107-GVPAN5034	VIPARK5030_1874-GVPK5030	----------	VIPARAQ4037_2146-GVPAQ4037
VP1927	gi28898701-VPRIMD	VIPARP466_1880-GVP466	VIPARAN5034_0106-GVPAN5034	VIPARK5030_1875-GVPK5030	gi149748822:DS180064-AAWQ00000000	VIPARAQ4037_2145-GVPAQ4037
VP1928	gi28898702-VPRIMD	VIPARP466_1881-GVP466	VIPARAN5034_0105-GVPAN5034	VIPARK5030_1876-GVPK5030	----------	VIPARAQ4037_2144-GVPAQ4037
VP1929	gi28898703-VPRIMD	VIPARP466_1882-GVP466	VIPARAN5034_0104-GVPAN5034	VIPARK5030_1877-GVPK5030	----------	VIPARAQ4037_2143-GVPAQ4037
VP1930	gi28898704-VPRIMD	VIPARP466_1883-GVP466	VIPARAN5034_0103-GVPAN5034	VIPARK5030_1878-GVPK5030	gi149746927:DS180054-AAWQ00000000	VIPARAQ4037_2142-GVPAQ4037
VP1931	gi28898705-VPRIMD	VIPARP466_1884-GVP466	VIPARAN5034_0102-GVPAN5034	VIPARK5030_1879-GVPK5030	----------	VIPARAQ4037_2141-GVPAQ4037
VP1932	gi28898706-VPRIMD	VIPARP466_1885-GVP466	VIPARAN5034_0101-GVPAN5034	VIPARK5030_1880-GVPK5030	gi149746930:DS180054-AAWQ00000000	VIPARAQ4037_2140-GVPAQ4037
VP1933	gi28898707-VPRIMD	VIPARP466_1886-GVP466	VIPARAN5034_0100-GVPAN5034	VIPARK5030_1881-GVPK5030	----------	VIPARAQ4037_2139-GVPAQ4037
VP1934	gi28898708-VPRIMD	VIPARP466_1887-GVP466	VIPARAN5034_0099-GVPAN5034	VIPARK5030_1882-GVPK5030	gi149746925:DS180054-AAWQ00000000	VIPARAQ4037_2138-GVPAQ4037
VP1935	gi28898709-VPRIMD	VIPARP466_1888-GVP466	VIPARAN5034_0098-GVPAN5034	VIPARK5030_1883-GVPK5030	gi149746934:DS180054-AAWQ00000000	VIPARAQ4037_2137-GVPAQ4037
VP1936	gi28898710-VPRIMD	VIPARP466_1889-GVP466	VIPARAN5034_0097-GVPAN5034	VIPARK5030_1884-GVPK5030	gi149746932:DS180054-AAWQ00000000	VIPARAQ4037_2136-GVPAQ4037
VP1937	gi28898711-VPRIMD	VIPARP466_1890-GVP466	VIPARAN5034_0096-GVPAN5034	VIPARK5030_1885-GVPK5030	gi149746926:DS180054-AAWQ00000000	VIPARAQ4037_2135-GVPAQ4037
VP1938	gi28898712-VPRIMD	VIPARP466_1891-GVP466	VIPARAN5034_0095-GVPAN5034	VIPARK5030_1886-GVPK5030	gi149746933:DS180054-AAWQ00000000	VIPARAQ4037_2134-GVPAQ4037
VP1939	gi28898713-VPRIMD	VIPARP466_1892-GVP466	VIPARAN5034_0094-GVPAN5034	----------	----------	VIPARAQ4037_2133-GVPAQ4037
VP1940	gi28898714-VPRIMD	VIPARP466_1893-GVP466	VIPARAN5034_0093-GVPAN5034	VIPARK5030_1888-GVPK5030	----------	VIPARAQ4037_2132-GVPAQ4037
VP1941	gi28898715-VPRIMD	VIPARP466_1894-GVP466	VIPARAN5034_0092-GVPAN5034	VIPARK5030_1889-GVPK5030	----------	VIPARAQ4037_2131-GVPAQ4037
VP1942	gi28898716-VPRIMD	----------	VIPARAN5034_0091-GVPAN5034	VIPARK5030_1890-GVPK5030	----------	VIPARAQ4037_2130-GVPAQ4037
VP1943	gi28898717-VPRIMD	----------	----------	----------	----------	----------
VP1944	gi28898718-VPRIMD	----------	----------	----------	----------	----------
VP1945	gi28898719-VPRIMD	----------	VIPARAN5034_0083-GVPAN5034	----------	----------	----------
VP1946	gi28898720-VPRIMD	----------	VIPARAN5034_0081-GVPAN5034	----------	----------	----------
VP1947	gi28898721-VPRIMD	----------	VIPARAN5034_0082-GVPAN5034	VIPARK5030_1893-GVPK5030	gi149746723:DS180301-AAWQ00000000	VIPARAQ4037_2127-GVPAQ4037
VP1948	gi28898722-VPRIMD	VIPARP466_1897-GVP466	VIPARAN5034_0080-GVPAN5034	VIPARK5030_1894-GVPK5030	gi149746725:DS180301-AAWQ00000000	VIPARAQ4037_2125-GVPAQ4037
VP1949	gi28898723-VPRIMD	VIPARP466_1898-GVP466	VIPARAN5034_0079-GVPAN5034	VIPARK5030_1895-GVPK5030	gi149746719:DS180301-AAWQ00000000	VIPARAQ4037_2124-GVPAQ4037
VP1950	gi28898724-VPRIMD	----------	----------	----------	----------	----------
VP1951	gi28898725-VPRIMD	VIPARP466_1899-GVP466	VIPARAN5034_0078-GVPAN5034	VIPARK5030_1896-GVPK5030	gi149746721:DS180301-AAWQ00000000	VIPARAQ4037_2123-GVPAQ4037
VP1952	gi28898726-VPRIMD	VIPARP466_1900-GVP466	VIPARAN5034_0077-GVPAN5034	VIPARK5030_1897-GVPK5030	gi149746722:DS180301-AAWQ00000000	VIPARAQ4037_2122-GVPAQ4037
VP1953	gi28898727-VPRIMD	VIPARP466_1901-GVP466	VIPARAN5034_0076-GVPAN5034	VIPARK5030_1898-GVPK5030	gi149746720:DS180301-AAWQ00000000	VIPARAQ4037_2121-GVPAQ4037
VP1954	gi28898728-VPRIMD	VIPARP466_1902-GVP466	VIPARAN5034_0075-GVPAN5034	VIPARK5030_1899-GVPK5030	gi149746726:DS180301-AAWQ00000000	VIPARAQ4037_2120-GVPAQ4037
VP1955	gi28898729-VPRIMD	VIPARP466_1903-GVP466	VIPARAN5034_0074-GVPAN5034	VIPARK5030_1900-GVPK5030	gi149746727:DS180301-AAWQ00000000	VIPARAQ4037_2119-GVPAQ4037
VP1956	gi28898730-VPRIMD	VIPARP466_1904-GVP466	VIPARAN5034_0073-GVPAN5034	VIPARK5030_1901-GVPK5030	gi149746724:DS180301-AAWQ00000000	VIPARAQ4037_2118-GVPAQ4037
VP1957	gi28898731-VPRIMD	VIPARP466_1905-GVP466	VIPARAN5034_0072-GVPAN5034	VIPARK5030_1902-GVPK5030	gi149746804:DS180301-AAWQ00000000	VIPARAQ4037_2117-GVPAQ4037
VP1958	gi28898732-VPRIMD	VIPARP466_1906-GVP466	VIPARAN5034_0071-GVPAN5034	VIPARK5030_1903-GVPK5030	gi149746807:DS180301-AAWQ00000000	VIPARAQ4037_2116-GVPAQ4037
VP1959	gi28898733-VPRIMD	----------	VIPARAN5034_0070-GVPAN5034	VIPARK5030_1904-GVPK5030	gi149746806:DS180301-AAWQ00000000	VIPARAQ4037_2115-GVPAQ4037
VP1960	gi28898734-VPRIMD	VIPARP466_1909-GVP466	VIPARAN5034_0069-GVPAN5034	VIPARK5030_1905-GVPK5030	gi149746802:DS180301-AAWQ00000000	VIPARAQ4037_2114-GVPAQ4037
VP1961	gi28898735-VPRIMD	VIPARP466_1910-GVP466	VIPARAN5034_0068-GVPAN5034	VIPARK5030_1906-GVPK5030	gi149746800:DS180301-AAWQ00000000	VIPARAQ4037_2113-GVPAQ4037
VP1963	gi28898736-VPRIMD	----------	----------	----------	----------	----------
VP1962	gi28898737-VPRIMD	VIPARP466_1911-GVP466	VIPARAN5034_0067-GVPAN5034	VIPARK5030_1907-GVPK5030	gi149746801:DS180301-AAWQ00000000	VIPARAQ4037_2112-GVPAQ4037
VP1964	gi28898738-VPRIMD	VIPARP466_1912-GVP466	VIPARAN5034_0066-GVPAN5034	VIPARK5030_1908-GVPK5030	gi149746805:DS180301-AAWQ00000000	----------
VP1965	gi28898739-VPRIMD	----------	----------	----------	----------	----------
VP1966	gi28898740-VPRIMD	VIPARP466_1913-GVP466	VIPARAN5034_0065-GVPAN5034	VIPARK5030_1909-GVPK5030	gi149749436:DS180085-AAWQ00000000	VIPARAQ4037_2110-GVPAQ4037
VP1967	gi28898741-VPRIMD	VIPARP466_1914-GVP466	VIPARAN5034_0064-GVPAN5034	VIPARK5030_1910-GVPK5030	gi149746185:DS180064-AAWQ00000000	VIPARAQ4037_2109-GVPAQ4037
VP1968	gi28898742-VPRIMD	VIPARP466_1915-GVP466	VIPARAN5034_0063-GVPAN5034	VIPARK5030_1911-GVPK5030	gi149746184:DS180064-AAWQ00000000	VIPARAQ4037_2108-GVPAQ4037
VP1969	gi28898743-VPRIMD	VIPARP466_1917-GVP466	VIPARAN5034_0062-GVPAN5034	VIPARK5030_1912-GVPK5030	----------	VIPARAQ4037_2106-GVPAQ4037
VP1970	gi28898744-VPRIMD	VIPARP466_1918-GVP466	VIPARAN5034_0061-GVPAN5034	VIPARK5030_1913-GVPK5030	----------	VIPARAQ4037_2105-GVPAQ4037
VP1971	gi28898745-VPRIMD	VIPARP466_1919-GVP466	VIPARAN5034_0060-GVPAN5034	VIPARK5030_1914-GVPK5030	----------	VIPARAQ4037_2104-GVPAQ4037
VP1972	gi28898746-VPRIMD	VIPARP466_1920-GVP466	VIPARAN5034_0059-GVPAN5034	VIPARK5030_1915-GVPK5030	----------	VIPARAQ4037_2103-GVPAQ4037
VP1973	gi28898747-VPRIMD	VIPARP466_1921-GVP466	VIPARAN5034_0058-GVPAN5034	VIPARK5030_1916-GVPK5030	----------	VIPARAQ4037_2102-GVPAQ4037
VP1974	gi28898748-VPRIMD	VIPARP466_1922-GVP466	VIPARAN5034_0057-GVPAN5034	VIPARK5030_1918-GVPK5030	----------	----------
VP1975	gi28898749-VPRIMD	VIPARP466_1923-GVP466	VIPARAN5034_0056-GVPAN5034	VIPARK5030_1919-GVPK5030	gi149745874:DS180064-AAWQ00000000	VIPARAQ4037_2099-GVPAQ4037
VP1976	gi28898750-VPRIMD	VIPARP466_1924-GVP466	VIPARAN5034_0055-GVPAN5034	VIPARK5030_1920-GVPK5030	----------	----------
VP1977	gi28898751-VPRIMD	VIPARP466_1925-GVP466	VIPARAN5034_0054-GVPAN5034	VIPARK5030_1921-GVPK5030	gi149748837:DS180064-AAWQ00000000	----------
VP1978	gi28898752-VPRIMD	VIPARP466_1926-GVP466	VIPARAN5034_0053-GVPAN5034	VIPARK5030_1922-GVPK5030	gi149748820:DS180064-AAWQ00000000	----------
VP1979	gi28898753-VPRIMD	VIPARP466_1927-GVP466	VIPARAN5034_0052-GVPAN5034	VIPARK5030_1923-GVPK5030	gi149748813:DS180064-AAWQ00000000	VIPARAQ4037_2096-GVPAQ4037
VP1980	gi28898754-VPRIMD	VIPARP466_1928-GVP466	VIPARAN5034_0051-GVPAN5034	VIPARK5030_1924-GVPK5030	gi149748836:DS180064-AAWQ00000000	VIPARAQ4037_2095-GVPAQ4037
VP1981	gi28898755-VPRIMD	VIPARP466_1929-GVP466	VIPARAN5034_0050-GVPAN5034	VIPARK5030_1925-GVPK5030	gi149748817:DS180064-AAWQ00000000	VIPARAQ4037_2094-GVPAQ4037
VP1982	gi28898756-VPRIMD	----------	----------	----------	----------	----------
VP1983	gi28898757-VPRIMD	VIPARP466_1930-GVP466	VIPARAN5034_0049-GVPAN5034	VIPARK5030_1926-GVPK5030	gi149748838:DS180064-AAWQ00000000	VIPARAQ4037_2093-GVPAQ4037
VP1984	gi28898758-VPRIMD	VIPARP466_1931-GVP466	VIPARAN5034_0048-GVPAN5034	VIPARK5030_1927-GVPK5030	gi149748829:DS180064-AAWQ00000000	VIPARAQ4037_2092-GVPAQ4037
VP1985	gi28898759-VPRIMD	VIPARP466_1932-GVP466	VIPARAN5034_0047-GVPAN5034	VIPARK5030_1928-GVPK5030	gi149748809:DS180064-AAWQ00000000	VIPARAQ4037_2091-GVPAQ4037
VP1986	gi28898760-VPRIMD	VIPARP466_1933-GVP466	VIPARAN5034_0046-GVPAN5034	VIPARK5030_1929-GVPK5030	gi149748825:DS180064-AAWQ00000000	VIPARAQ4037_2090-GVPAQ4037
VP1987	gi28898761-VPRIMD	VIPARP466_1934-GVP466	VIPARAN5034_0045-GVPAN5034	VIPARK5030_1930-GVPK5030	gi149748827:DS180064-AAWQ00000000	VIPARAQ4037_2089-GVPAQ4037
VP1988	gi28898762-VPRIMD	VIPARP466_1935-GVP466	VIPARAN5034_0044-GVPAN5034	VIPARK5030_1931-GVPK5030	gi149748834:DS180064-AAWQ00000000	VIPARAQ4037_2088-GVPAQ4037
[truncated: 4,617 more rows]
