# Supplementary material for: Comparative genomic analysis of Vibrio parahaemolyticus: serotype conversion and virulence
Source: BMC Genomics. 2011 Jun 6;12:294. doi: 10.1186/1471-2164-12-294 (PMC3130711; doi:10.1186/1471-2164-12-294)
Supplement: Additional file 2 — Vibrio parahaemolyticus Single Nucleotide Polymorphisms. Single Nucleotide Polymorphisms of V. parahaemolyticus genomes relative to reference strain RIMD2210633 [file 1471-2164-12-294-S2.XLS]

## Sheet: SNP_chr1_unfilled.txt
	Additional file 2. Vibrio parahaemolyticus Single Nucleotide Polymorphisms
	Chromosome I
	Reference		Pandemic			Pre-pandemic
	Position	RIMD2210633	AN5034	K5030	PERU466	AQ4037	AQ3810
	14	A				T	T
	68	G					T
	193	T					C
	265	T					C
	363	G					A
	365	A					C
	436	G					A
	563	C					T
	840	A					G
	856	G					A
	940	G					A
	1000	G					A
	1015	T					G
	1021	G				A
	1072	T					C
	1081	A					G
	1207	G					A
	1215	G					A
	1219	A					G
	1357	C					T
	1377	A					G
	1492	G					A
	1534	T					G
	1570	C					A
	1618	T					G
	1627	T					G
	1759	G					C
	1765	A					C
	1771	A					G
	1777	C					A
	1779	A					G
	1783	G					A
	1786	T					C
	1789	C					T
	1804	C					T
	1807	G					A
	1810	G					A
	1816	A					C
	1825	T					G
	1843	A					C
	1846	G					C
	1852	T					C
	1864	T					A
	2008	T					G
	2014	A					T
	2032	A					C
	2158	T					C
	2233	T					G
	2968	G					C
	3037	C					T
	3682	A					G
	5049	C					T
	5892	G		A
	6748	A		C
	12873	C				T
	12891	T				C
	12930	C				T
	12939	C				T
	12942	T				C
	13092	A				G
	13341	T				G
	13449	C				T
	13569	T				C
	13917	T				C
	13944	C				T
	14151	G				A
	14407	A				C
	14409	C				T
	14611	C				A
	14616	G				T
	14628	A				G
	14634	A				G
	14759	T				C
	15297	C				T
	15309	C				T
	15373	C				T
	15468	C				T
	15498	A				T
	15583	T				C
	15603	C				T
	15608	T				A
	15736	A				G
	15742	C				A
	15757	T				C
	15796	G				C
	15807	A				G
	15841	C				T
	15864	T				G
	15867	C				T
	15868	A				G
	15871	G				T
	15895	A				T
	16014	A				G
	16174	G				A
	16270	A				T
	16330	C				T
	17120	T				C
	17191	T				C
	17273	G				A
	17306	G				A
	17402	C				T
	17414	T				C
	17417	A				T
	17531	T				A
	17600	T				C
	17648	T				G
	17720	C				G
	17816	T				A
	18100	C				G
	18139	C				T
	18176	G				A
	18188	C				T
	18197	G				A
	18199	C				T
	18200	T				C
	18203	A				G
	18210	C				T
	18221	G				C
	18238	C				T
	18253	C				T
	18374	A				G
	18449	A				G
	18459	G				C
	18473	T				G
	18503	G				A
	18509	C				T
	18515	G				A
	18518	G				A
	18521	A				G
	18533	A				G
	18542	A				G
	18545	A				G
	18554	T				C
	18560	G				A
	18572	A				C
	18578	T				A
	18588	T				G
	18590	A				T
	18608	T				C
	18644	T				G
	18782	T				C
	18811	C				T
	18865	G				A
	18887	A				G
	18926	A				G
	19013	C				T
	19028	A				G
	19111	C				T
	19647	T				G
	24272	T					C
	30048	G				A
	32122	C				T
	32284	G			A
	40165	T				C
	40393	C				T
	40411	G				T
	40696	T				C
	40705	T				C
	40843	C				A
	40933	A				T
	41011	C				T
	41017	T				C
	41050	C				T
	41104	C				T
	41170	C				T
	41171	T				C
	41177	G				A
	41386	G				A
	41443	T				C
	41542	C				T
	41585	G				T
	41591	C				T
	41627	T				G
	41712	G				T
	41754	C				T	T
	41756	A				G
	41794	A				C
	42130	C				A
	42427	T				C
	42460	A				G
	42484	T				C
	42535	A				G
	42544	C				T
	42547	G				A
	42556	G				T
	42592	A				T
	42598	G				C
	42601	G				A
	42607	C				A
	42622	T				C
	42646	G				A
	42667	A				G
	42900	G				A
	42937	G				A
	43156	C				T
	43171	T				C
	43243	A				G
	43363	G				T
	43732	A				G
	43930	T				C
	44017	C				T
	44077	T				C
	44080	A				G
	44143	C				T
	44212	C				T
	44224	G				A
	44362	C				T
	44608	C				T
	44665	C				G
	45136	C				T
	45400	G				T
	45471	C				A
	45573	G				T
	45753	A				G
	46001	G				A
	46074	C				T
	46091	A				G
	46098	G				A
	46101	T				C
	46191	T				C
	46533	A				C
	46575	C				T
	46641	T				C
	46731	G				A
	46736	A				G
	46824	G				A
	47209	C				T
	47334	C				G
	47340	G				A
	47412	A				C
	47418	C				T
	47454	T				G
	47557	C				T
	47566	A				T
	47643	A				G
	47718	T				G
	47724	A				G
	47808	C				T
	47850	C				T
	47955	C				T
	47961	C				T
	48033	C				T
	48045	A				G
	48058	T				C
	48258	T				C
	48297	C				T
	48543	A				T
	48630	C				A
	48937	C				A
	49179	G				A
	49181	A				C
	49186	T				G
	49253	C				G
	49256	G				C
	49338	A				T
	49350	A				G
	49802	G				A
	51179	T				C	C
	51403	A				G	G
	51439	T				G	G
	51465	C				T	T
	52172	C				T
	52806	A				T	T
	52887	A				G	G
	52893	A				G	G
	52905	C				T	T
	52956	T				C	C
	53010	C				T	T
	53073	T				C	C
	53187	G				A	A
	53220	A				G	G
	53298	C				T	T
	53337	T				C	C
	53412	C				T	T
	53480	G				A	A
	53490	A				G	G
	53514	A				C	C
	53517	G				A	A
	53625	A				C	C
	53853	A				G	G
	53886	G				A	A
	54350	G				A	A
	54446	C				T	T
	54716	C				T	T
	54890	G				T	T
	54956	C				T	T
	54989	G				T	T
	55050	C				T	T
	55301	A				C	C
	55331	T				C	C
	55337	C				T	T
	55625	C				T	T
	55719	A					G
	55959	T				C	C
	56151	A				G	G
	56157	C				T	T
	56169	T				C	C
	56253	C				T	T
	56280	A				G	G
	56307	T				C	C
	56343	T				G	G
	56356	T				C	C
	56661	C				T	T
	56768	C				T	T
	56859	C				T	T
	56876	G				A	A
	56903	A				G	G
	56915	C				T	T
	56990	G				T	T
	56999	G				C	C
	57068	C				T	T
	57071	C				A	A
	57119	A				T	T
	57131	C				T	T
	57212	A				G	G
	57656	T				C	C
	58167	A				G	G
	58332	G				A	A
	58433	A				G	G
	58487	A				T	T
	58503	A				G	G
	58518	G				A	A
	58657	T				C	C
	58688	G				T	T
	58700	T				C	C
	58799	G				A	A
	60014	G				A
	60091	C				T
	60102	C				T	T
	60274	C				T	T
	60347	C				A	A
	60410	A				C	C
	60476	G				A	A
	60574	C				T	T
	60589	G				A	A
	60646	G				C	C
	60659	C				T	T
	60731	C				T	T
	60986	C					T
	61589	T				G
	61771	C				T
	61885	T				A
	62148	C				A
	62185	C				G	G
	62282	A					G
	62365	G					A
	62371	A					G
	62407	G					C
	62557	G				A
	62644	A				T
	62695	A				C
	62749	C					T
	62830	T				C
	62833	C				T
	62932	G				C	C
	62935	T				C	C
	62971	A				G	G
	63007	G				C
	63010	G				C
	63040	G				A
	63141	C				A	A
	63143	T				C	C
	63173	C					T
	63199	A					G
	63313	C				T
	63369	G				A
	63376	A				G	G
	63481	T					C
	63739	G					A
	63772	A					G
	63775	A					G
	63972	T				A	A
	63989	C					T
	63994	A				G	G
	64131	A				G
	64200	G				A	A
	64239	G				A
	64245	T				C	C
	64341	A				G	G
	64482	C					T
	64488	T				C	C
	64545	A				G
	64623	G					A
	64842	A				G
	64986	A				G	G
	64998	G					T
	65001	T				C	C
	65070	A					G
	65103	A				G	G
	65130	T				C
	65590	C				T
	65893	C				T	T
	65901	G				A
	65978	T					C
	65981	C				T	T
	66031	T					C
	66042	A					G
	66076	G					A
	66100	T					A
	66136	A					T
	66307	G					C
	66310	C					T
	66355	T				C	C
	66373	A				G	G
	66409	C				T	T
	66470	T				C
	66520	C				T	T
	66951	G				A	A
	67251	C				T	T
	67281	T				C	C
	67329	A				G	G
	67347	A				G	G
	67434	C				T	T
	67452	C				T	T
	67455	T				C	C
	67458	C				T	T
	67497	C				T	T
	67500	T				C	C
	67596	A				C	C
	67600	A				G	G
	67626	A				G	G
	67657	A				G	G
	67773	G				A	A
	67776	G				A	A
	67830	T				C	C
	67908	C				T	T
	67926	C				T	T
	68110	A				G	G
	68170	A				G	G
	68311	C				T	T
	68536	G				A	A
	68951	C					G
	68969	C				T	T
	69216	T				G	G
	69228	C				T	T
	69321	T				G	G
	69354	A				G	G
	69492	T				C	C
	69512	T				C	C
	69520	A				G	G
	69767	T				C	C
	69779	A				T	T
	70106	G				A	A
	70121	A				C	C
	70124	G				A	A
	70136	A				G	G
	70163	A				G	G
	70226	A				G
	70243	A				G
	70319	T				C
	70475	G				A
	70492	A				G
	70508	A				G
	70511	A				G
	70568	T				C
	70598	G				A
	70604	C				T
	70627	T				C
	70661	T				C
	70669	C				G
	70691	T				A
	70781	G				A
	70820	C				T
	70910	T				C
	71012	A				G
	71096	A					C
	71114	C				G	G
	71204	C				T	T
	71243	A				G	G
	71258	C					T
	71282	G					A
	71330	A				G	G
	71393	T				G
	71408	T				C
	71456	T				G
	71492	G				A
	71600	T				A	A
	71615	A				G	G
	71641	C				T
	71654	A				T
	71838	T				C	C
	71941	A				C
	72157	C				T
	72585	C				A
	72654	G				A
	72867	C					T
	72894	A				T
	72897	T				C
	72918	C				T
	72951	A					G
	72963	C				T
	73003	T				C	C
	73101	C					T
	73107	A					G
	73272	T				C
	73293	T				G
	73392	T				A
	73431	T				C
	73519	T				C
	73521	G				A
	73545	C				G
	73695	A				C
	73704	G				C
	73971	A					G
	74004	A					G
	74037	T					A
	74067	C				T
	74130	C				T
	74191	T				C
	74223	T					A
	74237	G					A
	74253	C					G
	74325	A				G	G
	74355	G				T	T
	74370	T				C	C
	74382	T				C	C
	74400	C					T
	74436	A				G
	74466	A				T
	74467	G				T
	74472	C					A
	74500	C				A
	74521	G					T
	74530	G					A
	74668	T					C
	74728	T					G
	74785	A					G
	74830	A					G
	74866	T					C
	74941	C					A
	74944	T					C
	74992	A					G
	74995	A					G
	75150	C					T
	75193	A					G
	75247	T					C
	75467	G					A
	75598	A					G
	75628	G					A
	75688	A					G
	75782	C					T
	75841	C					T
	75858	G					A
	75886	C					T
	75907	A					G
	75916	C					T
	75928	C					T
	75934	A					G
	76054	T					G
	76056	A					G
	76057	G					A
	76071	G					A
	76073	G					A
	76096	T					C
	76502	T				C
	76520	C				A
	76529	A				G
	76679	C				G
	76682	T				G
	76694	A				T
	76706	C				T
	76745	T				C
	76751	T				C
	76754	A				C
	76757	C				T
	76760	T				A
	76796	A				C
	76805	T				A
	76835	C				T
	76844	A				G
	76849	G				A
	76880	A				T
	76883	C				T
	76889	T				C
	76922	T				C
	76946	C				G
	76958	C				T
	76970	G				A
	76997	G				A
	77024	T				A
	77108	A				G
	77111	G				T
	77135	T				C
	77141	A				G
	77153	T				C
	77174	T				C
	77408	A				C
	77417	T				C	C
	77456	T				A
	77458	C				T
	77478	T				A
	77479	T				A
	77495	C				T
	77564	A				G	G
	77654	T				C
	77660	A					G
	77681	T				C
	77708	G				A	A
	77735	T					A
	77741	C				A
	77903	C				T	T
	77987	T				C
	78023	G				T
	78083	C					A
	78123	A				T	T
	78186	T				C	C
	78216	C				T
	78252	C					T
	78255	T					C
	78273	G				A
	78288	C					T
	78333	A				T	T
	78360	A				T	T
	78405	G					A
	78465	T					C
	78468	T					C
	78486	C				T
	78511	C					T
	78522	A				G	G
	78540	C				T
	78552	G				A
	78570	T				C	C
	78579	C				T	T
	78612	T					C
	78672	G					T
	78705	G				A
	78726	C				T
	78988	G				C
	78998	G					A
	79000	T					C
	79048	G				A
	79062	A				G
	79064	G				T	T
	79173	G				A	A
	79508	T					C
	79590	T					C
	79655	A					G
	79916	G				A	A
	79922	A				C	C
	79944	G				A
	79994	G					A
	80003	C				T
	80210	C				T	T
	80303	A				G
	80333	T				C	C
	80372	C				T
	80465	T					C
	80466	G					A
	80517	G				A
	80576	T				C
	80619	C					T
	80630	A					G
	80657	C				T
	80678	A				G	G
	80681	C					T
	80690	G				A	A
	80753	C				T
	80987	C				T
	80990	A				G	G
	81035	G				A	A
	81056	A				T
	81074	G					A
	81116	C					T
	81167	G				A	A
	81245	T				C
	81260	C				T
	81430	T				A
	81759	T				C
	82039	C				A
	82114	T				C
	82135	T				C
	82147	C				T
	82213	C				T
	82249	A				G
	82261	C				T
	82265	T				C
	82270	C					T
	82306	T				C	C
	82340	T				C	C
	82483	C				T
	82507	C				T	T
	82525	A				G	G
	82585	C					T
	82622	A					C
	82690	C				T
	82705	A				G
	82756	A				G
	82762	C				T
	82768	T				A
	82870	G				A
	82921	G				A
	82945	C				A	A
	82957	C					T
	83083	C				T
	83089	T				C	C
	83099	A					G
	83101	G				C	A
	83173	T				C
	83205	G				C
	83218	A				G	G
	83258	C				T	T
	83311	C				T
	83377	A				G
	83398	G				A
	83401	C				T
	83413	A				G
	83587	G					A
	83710	A					G
	83714	A					C
	83923	C				T	T
	83968	G				A	A
	84064	G					A
	84092	C					A
	84112	C				T
	84136	C				T
	84148	G					A
	84160	T					G
	84175	C					G
	84208	C					T
	84253	C					T
	84292	A				G
	84301	C				G	G
	84322	G					A
	84343	A				G	G
	84355	T				C
	84365	T				C
	84376	T					C
	84400	C				T
	84418	G				A	A
	84427	A				G	G
	84448	A				G	G
	84490	C					T
	84523	C				T
	84877	G				T
	84958	A				G
	84985	T				C
	84988	C				T
	85015	T				A
	85054	G				A
	85084	G				T
	85087	A				G
	85090	T				C
	85120	T				A
	85124	C				T
	85458	T					C
	85512	C					T
	85530	T				A	A
	85542	T					C
	85545	C				T	T
	85551	T				C	C
	85635	C					T
	85729	G				A
	85732	C					A
	85779	A				G	G
	85809	G				A
	85890	G					A
	85935	T					C
	85959	T					C
	86089	C				A
	86166	A				G	G
	86421	A				G	G
	86430	A				G	G
	86439	C				T	T
	86449	C					T
	86544	A				G	G
	86604	G				A
	86736	G				T	T
	86741	C				T
	86753	T				C
	86766	C				T
	86803	G				A
	86804	T				C
	86824	A				C
	86837	T				C
	86847	G				A
	86850	C				T
	87033	A				G	G
	87093	A				C
	87189	A					C
	87261	A				G	G
	87300	C				T
	87330	A				G	G
	87357	C				G	G
	87360	A				C	C
	87381	A					G
	87423	A				G	G
	87468	T				C	C
	87528	T					C
	87555	C				T
	87582	G				A
	87675	G				A
	87826	G				T	T
	87958	G				A
	88033	C				T
	88892	A					G
	89390	C					T
	89396	A					G
	89790	C					T
	89838	C					T
	89865	G					C
	89999	C					T
	90001	G					A
	90022	G					A
	90171	G					A
	90201	T					C
	90252	T				C	C
	90267	T					C
	90291	C					T
	90342	C					T
	90348	C					G
	90424	T					G
	90546	C					T
	90637	T					C
	90690	C					T
	90992	G					A
	90995	G					A
	90998	A					G
	92379	A					C
	92401	A					G
	92411	T					G
	93027	A					G
	93161	A					G
	93197	A					C
	93287	C					T
	93403	T					C
	93433	G					A
	93520	C					T
	93597	T					C
	93782	T					C
	93836	T					C
	93890	C					T
	93902	T					C
	93938	A					G
	94161	G					A
	94269	C					T
	94272	G					A
	94284	A					G
	94293	T					C
	94296	A					G
	94413	G					A
	94425	C					A
	94434	T					C
	94440	T					C
	94449	G					A
	94596	T					C
	94717	T					C
	94733	C					T
	94757	G					A
	94764	T					C
	94768	C					A
	94798	C					T
	94836	T					C
	94843	G					A
	94872	G					A
	94968	C					T
	95046	C					T
	95073	G					A
	95085	T					G
	95092	C					A
	95115	T					C
	95130	G					T
	95136	C					T
	95148	T					C
	95155	A					G
	95164	T					G
	95190	T					C
	95198	C					A
	95214	T					C
	95220	T					C
	95316	T					G
	95368	G					A
	95420	C					G
	96493	A					G
	96497	A					G
	96509	G					A
	96596	T					A
	96719	G					T
	96749	G					A
	96759	G					A
	97003	T					G
	97004	G					C
	97051	C					T
	97103	A					T
	97113	T					C
	97129	C					T
	97134	T					A
	97145	A					T
	97155	G					A
	97159	G					T
	97196	C					T
	97238	G					T
	97279	C					G
	97496	C					G
	97586	T					C
	97619	T					A
	97905	G					A
	97911	A					T
	97987	G				A
	98302	T				C
	98360	T				C
	98389	T				C
	98455	T				A
	98485	T				A
	98581	A				T
	98584	A				G
	98674	T				C
	98698	T				C
	98812	G					T
	98815	A				G	G
	98857	C				T
	98870	C				A	A
	98872	T				C	C
	98944	C				T
	99232	T				G
	99261	C				T
	99284	T				C
	99290	C				T
	99322	A				G
	99406	G				A
	99436	T				G
	99706	A				C
	99733	A				T
	99766	A				G
	99905	A				T
	99953	C					T
	100020	A					G
	100204	T					C
	100207	C					T
	100312	T					A
	100369	G					A
	100399	G				A	A
	100420	C				T
	100510	G				A
	100570	G				A
	100573	T				C
	100773	G				A
	100810	C				T
	100840	C				T
	101053	G				A
	101065	C				G
	101269	G				A
	101371	G				A	A
	101413	T				C	C
	101482	T					C
	101572	T					C
	101578	C				T	T
	101809	A				T	C
	101850	G				A
	102057	A				G	G
	102207	T				C	C
	102211	C				T
	102309	G				A	A
	102319	G				A
	102322	G				A
	102348	A				G
	102355	C					T
	102400	C					T
	102414	A					G
	102418	C				T
	102463	G				T
	102496	A				G	G
	102499	G				A	A
	102505	T				G
	102517	A				G	G
	102535	C				T	T
	102556	G				A	A
	102580	C				A	A
	102582	C				T	T
	102646	A				C	C
	102703	T					C
	102718	A					C
	102721	A					G
	102769	T				C	C
	102772	C				T
	102781	C				T
	102944	T				C	C
	103423	T				G
	103504	A				G
	103606	A				C
	103696	G				A
	103705	G				A
	103742	C				T
	103759	A				G
	103906	C				T
	103940	T				C
	103987	A				T
	104023	C				T
	104068	C				T
	104077	C				T
	104131	T				C
	104274	A				G
	104290	T				A
	104401	A				G
	104413	C				T
	104452	C				T
	104477	C				T
	104623	C				T
	104650	A				T	T
	104665	G				A
	104671	C					T
	104695	T				A
	104707	G				A
	104710	G					A
	104716	G					A
	105271	C					T
	105292	T				C	C
	105310	T				A
	105424	T				C	C
	105451	G				A
	105520	A				C
	105595	C					T
	105604	T				A	A
	105622	A				G
	105777	T				C
	105966	C				T
	105981	T					C
	105999	A					G
	106134	A				G	G
	106341	C				A
	106668	A				G
	107144	A				G	G
	107471	G				A	A
	107477	C				T	T
	107543	A					G
	107544	T					C
	107636	C				T	T
	107690	C				T
	107702	G				A
	107791	T				A	A
	107822	C					G
	108191	A				G
	108497	A				G
	108500	T				C
	108503	T				A
	108528	C				T
	108539	G				A
	108557	C				T
	108572	G				C
	108577	A				C
	108584	A				G
	108585	A				G
	108587	G				T
	108590	A				G
	108591	A				T
	108605	A				G
	108608	T				A
	108617	A				C
	108628	A				G
	108629	A				C
	108700	C				T
	108766	G				A
	108871	C				T	T
	108907	A					T
	108955	T				C	C
	108979	T					C
	109051	C				T
	109060	T				A
	109084	T				G
	109090	G				A
	109091	T				C
	109094	C				T
	109102	C				T
	109108	C				T
	109114	C				G
	109138	A				G
	109144	A				G
	109159	T				C
	109171	C				T
	109180	T				A
	109186	T				C
	109189	G				A
	109195	T				C
	109198	T				C
	109201	G				T
	109204	C				T
	109207	C				T
	109210	A				C
	109219	G				A
	109270	C					T
	109357	C					A
	109414	C					T
	109548	C					T
	109577	C					T
	109615	T					C
	109655	C					T
	109762	G					C
	109883	G					A
	109888	C					T
	109921	G					A
	109937	T					C
	109966	C					T
	110003	C					T
	110013	G					A
	110019	C					T
	110023	T					C
	110025	T					C
	110049	T					C
	110058	T					A
	110061	C					T
	110175	T					C
	110226	C					T
	110526	C				T
	111282	T					C
	111300	T					C
	111358	C					T
	111438	A					T
	111877	G					T
	111879	T					A
	112910	C				T
	112917	A					G
	112926	C					T
	112946	T					G
	112977	T					C
	113018	G					A
	113026	A					G
	113891	T					C
	114757	T					A
	114997	G				C	A
	115336	C					T
	115486	C					T
	115510	A					T
	115522	G					A
	115573	C					T
	115579	A					G
	115897	G					A
	116071	T				C
	116229	T					C
	116290	C				A
	116339	C					T
	116444	C					T
	116635	C					T
	117818	C					T
	117880	T					A
	117983	T					G
	118217	A					G
	118330	C					T
	118346	G					A
	118352	T					C
	118369	A					G
	118874	C					T
	118875	A					G
	119111	C					G
	119342	C					T
	119345	T					C
	119468	C					T
	119483	C					T
	119486	C					T
	119605	T					G
	119713	C					T
	119716	C					T
	119754	A					C
	119795	C				T
	119827	G					A
	119989	T					C
	120251	C					T
	120278	T					G
	120545	T					G
	120832	T					C
	120955	G					A
	120983	G					T
	121076	T					G
	121141	T					C
	121273	C				A
	121294	T					C
	121313	C					T
	121355	C					T
	121369	A					G
	121474	A					C
	121576	G					A
	122023	T					C
	122089	A					G
	122211	A					G
	122253	T					C
	122405	A					G
	122526	T					C
	122538	G					T
	122551	T					C
	122622	T					A
	122661	C					A
	122703	C					T
	122730	C					A
	122838	A					G
	122949	T					C
	123501	A					G
	123745	A					G
	123789	C					T
	123864	T					C
	123870	G					A
	123930	G					A
	124008	C					T
	124038	G					A
	124440	A					C
	124443	G					A
	124446	C					T
	124452	A					G
	124491	C					T
	124596	A					G
	124662	T					C
	124860	T					G
	124988	G					A
	125016	G					A
	125094	T					C
	125097	G					A
	125121	C					A
	125154	G					A
	125172	T					G
	125187	T					C
	125307	T					C
	125336	G					A
	125361	C					T
	125379	T					C
	125433	A					C
	125460	G					A
	125490	A					G
	125532	T					G
	125574	T					C
	125730	G					A
	125760	T					C
	127286	G					A
	127623	A					G
	127683	T					A
	127707	A					G
	127718	T					C
	127863	C					T
	127890	A					C
	127917	C					A
	128043	G					T
	133076	T					C
	133675	C				A	A
	133676	G				A	A
	133679	C				T	T
	133700	G				A	A
	133850	T				G	G
	133924	G				A	A
	134074	A				T	T
	134122	A				G	G
	134185	C				T	T
	134218	T				G	G
	134704	T					C
	134713	A				G
	134725	A				T
	134842	C				T
	135052	T				C
	135055	T				A	A
	135214	C					T
	135292	C					G
	135313	C				T
	135518	G					A
	135542	G					A
	135555	G				A	A
	135785	T				C	C
	135964	A					G
	136148	T					C
	136160	T					C
	136187	T				C
	136355	C				T
	136364	T				C
	136388	T				C
	136406	A					T
	136433	C				G
	136724	T					C
	136728	C					T
	136799	C				T	T
	136802	T				C	C
	137034	C					A
	137066	T				C	C
	137119	G				T
	137143	G				A	A
	137171	C				T	T
	137172	C				T	T
	137178	A				G	G
	137181	T				G	G
	137243	T				C
	137244	T				A
	137246	G				T
	137256	G				T	T
	137275	G					T
	137289	T					C
	137301	T				C
	137364	A				G
	137424	A				G
	137457	G				A
	137460	T				G
	137532	T				C
	137616	A				G
	137628	A				T
	137649	C				T
	137754	T				C
	137820	C				T
	137841	G				A
	137929	A				G
	137994	T				A
	138002	C				T
	138039	C				T
	138135	A				T	C
	138221	C				A
	138234	A					G
	138249	A				G	G
	138396	G				T
	138459	T					C
	138468	T					C
	138495	T				C	C
	138513	A					G
	138592	C				A
	138596	G				C
	138598	C				T
	138630	G					A
	138658	T				C	C
	138693	G					T
	138720	C				T	T
	138750	A				C	T
	138935	G					A
	138937	A				G	G
	139211	G				A
	139302	G					A
	139383	G				A
	139542	T				C
	139568	A				G	G
	139569	G					A
	139695	T				C	C
	139701	C					A
	139706	A				G	G
	139725	C				T
	139830	A					G
	139854	A				G	G
	139881	C				T
	139883	G				A	A
	139976	C					T
	140121	A					T
	140154	C				A
	140166	G					A
	140385	T					A
	140391	C					T
	140394	G					T
	140436	A					G
	140923	G					A
	141056	A					G
	141076	A					G
	141213	C					T
	141411	C					T
	141608	G					A
	142294	C					T
	142902	C					T
	143187	T					G
	143286	T					A
	143607	C					T
	143718	C					T
	143721	G					T
	144076	C				T
	144774	G					T
	144777	T					G
	144780	T					C
	144783	A					G
	144786	T					C
	144789	T					C
	144792	T					C
	144793	G					A
	144795	G					A
	144801	A					G
	144822	C					T
	144828	A					G
	144837	T					G
	144963	A					C
	144975	T					C
	144984	A					T
	144987	T					C
	144993	T					G
	144996	T					G
	144997	T					C
	144999	G					A
	145000	G					A
	145038	A					G
	145056	G					T
	145095	G					A
	145185	A					C
	145197	G					A
	145215	C					T
	145248	A					T
	145263	T					C
	145290	T					G
	145299	G					A
	145329	C					T
	145350	C					T
	145419	C					G
	145440	T					C
	145443	A					G
	145449	T					C
	145450	C					G
	145452	G					A
	145458	C					T
	145461	T					C
	145482	A					G
	145512	C					T
	145524	A					G
	145527	T					C
	145545	C					T
	145548	C					A
	145554	A					G
	145557	G					T
	145563	G					A
	145575	T					C
	145581	G					A
	145584	A					G
	145588	T					C
	145590	G					A
	145593	C					T
	145596	T					G
	145599	A					G
	145602	T					C
	145608	A					G
	145611	G					C
	145614	T					A
	145626	G					A
	146951	T					C
	147059	G					A
	147086	T					C
	147135	T					C
	147190	T					A
	147256	T					C
	147292	G					A
	147389	T					C
	147397	A					G
	147404	C					T
	147406	A					G
	147409	C					T
	147454	T					A
	147565	G					C
	147643	G					A
	147709	A					G
	147907	G					A
	147928	T					C
	147985	T					C
	147994	T					C
	148000	T					C
	148021	T					C
	148054	G					T
	148084	T					C
	148201	T					C
	154192	A				G
	158910	G				C
	158992	A				G
	158993	T				C
	159036	A				G
	159139	A				G
	159172	A				G
	159211	G				A
	159421	T				C
	159484	T				C
	159556	T				C
	159622	C				T
	159631	T				C
	159649	T				C
	159661	G				A
	159721	G				A
	159739	T				A
	159827	A				G
	159991	C				T
	160075	A				G
	160108	A				T
	160168	A				G
	160231	A				G
	160348	C				T
	160363	G				A
	160560	A				G
	160765	C				T
	160771	G				T
	160798	C				T
	160810	C				T
	160812	C				T
	160843	C				T
	160861	T				A
	161003	T				C
	161517	A				G
	161573	T				G
	161739	A				C
	161747	G				A
	161990	G				C
	162020	C				T
	162048	C				T
	162263	C				T
	162443	T				C
	162692	C				T
	162695	C				T
	162824	T				C
	162869	T				C
	162908	T				C
	162911	A				T
	162929	C				A
	162953	C				T
	162962	G				A
	162977	T				C
	163196	T				C
	163695	C				T
	163737	A				T
	163803	C				T
	164375	T				C
	164392	C				T
	164449	A				T
	164460	C				A
	164465	A				G
	164467	G				T
	164536	C				T
	164539	T				C
	164543	T				C
	164566	A				G	G
	164607	G				T
	165058	C				T
	165073	A				T
	165115	T				C
	165313	T				G
	165517	T				C
	165537	A				G
	165542	T				C
	165688	T				C
	165781	T				A
	165787	C				T
	165886	T				G
	165898	G				A
	166006	C				T
	166060	T				C
	166093	A				T
	166177	A				G
	166225	G				T
	166237	G				A
	166300	G				A
	166342	T				G
	166366	T				C
	166425	G				C
	166426	C				T
	166462	G				A
	166471	T				C
	166480	G				A
	166525	T				A
	166651	G				A
	166690	G				A
	166849	C				T
	166853	A				T
	166894	G				A
	166907	A				G
	167016	G				A
	167064	C				A
	167068	T				C
	167102	A				G
	167124	G				T
	167139	T				A
	167151	A				G
	167175	A				G
	167193	T				A
	167196	A				G
	167235	A				G
	167445	C				A
	167463	A				C
	167619	A				G
	167733	G				A
	167800	G	A
	168498	A				G
	168500	C				T
	168516	A				G
	168580	G				A
	168658	C				T
	168736	G				T
	168748	C				T
	168819	A				C
	168889	C				A
	168982	A				G
	169051	C				T
	169053	A				G
	169072	C				T
	169075	T				C
	169120	C				T
	169129	C				T
	169333	T				C
	169354	C				T
	169414	G				A
	169486	G				A
	169531	A				C
	169603	G				A
	169636	C				T
	169653	G				A
	169654	T				A
	169657	G				C
	169660	C				T
	169663	A				G
	169675	G				A
	169678	A				G
	169683	G				T
	169684	A				G
	169687	C				A
	169690	A				G
	169693	C				T
	169696	T				C
	169699	C				G
	169702	G				A
	169705	G				C
	169707	G				A
	169708	G				T
	169714	C				T
	169848	G				A
	169876	G				T
	169921	T				C
	169924	G				A
	170032	T				C
	170068	C				T
	170086	C				T
	170102	G				A
	170131	G				A
	170167	T				C
	170287	T				A
	170344	G				A
	170419	G				A
	170428	T				C
	170714	C				T
	170719	G				A
	170737	A					T
	170750	C				A
	170954	G				A
	170957	C				T
	170984	C				T
	171020	A				G
	171065	C				A
	171083	T				C
	171116	T				C
	171286	A				G
	171305	G				A	A
	171313	C				T
	171374	T				C
	171536	G				A
	171563	C				G
	171569	A				C
	171572	A				G
	171614	C				T
	171752	C				T
	171800	A				G
	171811	G				A
	171818	A				G
	171950	T				C
	172310	G				A
	172313	A				G
	172637	C				G
	172976	A				C
	173051	C				T
	174318	T					C
	183276	T				C
	186983	G			T
	187799	C				T
	191010	G				A	A
	197534	T				G
O:K region putative recombination event	199786	A	G
	199792	T	C
	199834	T	G
	199942	C	T
	199975	G	A
	200035	A	G
	200932	T	A
	201034	T	G
	201037	G	A
	201038	C	T
	201040	T	G
	201041	T	C
	201043	G	T
	201052	G	A
	201055	T	G
	201061	T	A
	201062	A	G
	201063	A	C
	201064	T	C
	201069	G	A
	201079	C	A
	201085	C	T
	201088	A	G
	201089	T	C
	201091	G	C
	201094	T	A
	201097	T	A
	201100	T	G
	201103	C	T
	201104	C	G
	201105	A	C
	201109	T	A
	201112	A	T
	201115	G	T
	201121	T	G
	201130	C	A
	201136	T	A
	201139	A	C
	201142	A	G
	201145	G	A
	201148	C	T
	201151	A	G
	201152	C	T
	201154	C	G
	201157	C	T
	201163	C	T
	201175	A	T
	201190	T	C
	201193	C	T
	201196	T	C
	201202	C	T
	201205	C	A
	201211	C	T
	201218	T	C
	201220	A	G
	201223	C	T
	201226	C	T
	201292	G	T
	201343	C	T
	201358	C	T
	201397	A	G
	201484	G	A
	201493	A	G
	201499	A	G
	201614	C	T
	201637	A	G
	201712	C	T
	201802	C	T
	202075	C	T
	202120	T	C
	202330	T	C
	202382	T	G
	202455	A	G
	202685	C	T
	202694	T	C
	202701	G	A
	202703	C	T
	202742	A	G
	202865	T	C
	203106	T	C
	203217	C	G
	203475	T	C
	203541	G	A
	203559	T	C
	204018	T	C
	204182	T	C
	204263	C					A
	204560	C	T
	204668	A	G
	204713	G	A
	204988	T	G
	205299	T	G
	205300	C	T
	205303	C	T
	205434	T	C
	205458	A	G
	205462	A	C
	205463	T	G
	205474	A	G
	205492	A	T
	205546	A	G
	205684	T	C
	205756	A	C
	205777	T	C
	205825	A	G
	205897	C	T
	205941	G	T
	206290	A	G
	206296	G	A
	206332	T	C
	206374	A	G
	206391	C	G
	206404	C	A
	206579	T	G
	206636	C	T
	206642	A	G
	206671	T	G
	206838	C	T
	207042	T	C
	214666	A					G
	217941	G				T	T
	218235	A				G	G
	222209	C				T
	222977	A				T
	224871	T	C
	224889	G	A
	224919	T	A
	224928	A	C
	224940	G	A
	224943	C	T
	224970	T	C
	224977	T	A
	224982	A	G
	224989	T	G
	224994	T	C
	224996	A	G
	224997	C	T
	225000	A	T
	225003	G	A
	225012	A	T
	225015	A	G
	225018	G	T
	225020	T	G
	225021	C	T
	225027	A	G
	225078	C	G
	225087	A	G
	225096	T	A
	225102	A	G
	225105	A	G
	225120	C	G
	225121	T	G
	225122	G	T
	225123	C	T
	225126	G	A
	225132	C	T
	225135	C	T
	225138	T	A
	225146	T	G
	225153	G	A
	225162	A	G
	225174	T	C
	225189	G	A
	225201	G	T
	225213	A	G
	225219	A	G
	225222	C	T
	225234	T	A
	225237	T	A
	225243	T	A
	225246	A	G
	225252	T	A
	225255	C	G
	225258	A	T
	225261	T	G
	225264	T	A
	225267	C	G
	225311	A	G
	225318	T	A
	225327	A	G
	225330	G	A
	225348	C	T
	225351	G	A
	225354	G	A
	225363	A	T
	225366	T	C
	225369	C	T
	225375	A	G
	225381	A	G
	225387	A	G
	225393	G	A
	225399	T	C
	225402	G	A
	225405	A	C
	225408	G	A
	225411	G	A
	225414	G	A
	225417	G	A
	225420	A	G
	225423	T	C
	225429	G	A
	225453	A	G
	225710	A	T
	225754	T	C
	225776	C	T
	225791	A	G
	225794	T	C
	225797	A	G
	225800	A	T
	225803	A	T
	225805	G	A
	225808	C	G
	225816	C	T
	225821	C	T
	225824	A	T
	225826	G	T
	225828	C	T
	225829	C	T
	225836	T	C
	225848	G	A
	225854	C	G
	225856	A	T
	225860	C	T
	225866	G	A
	225867	C	G
	225868	T	A
	225869	A	G
	225873	A	T
	225874	A	T
	225875	C	T
	225878	G	T
	225880	G	T
	225881	G	A
	225887	G	A
	225908	G	A
	225912	A	T
	225931	A	G
	225932	G	A
	225944	G	A
	225947	A	G
	225956	G	A
	225959	T	C
	225962	G	T
	225965	A	T
	225970	A	T
	225971	C	T
	225976	C	T
	225977	A	C
	225978	C	G
	225980	G	A
	225982	T	A
	225983	T	C
	225986	T	A
	225990	A	T
	225992	T	A
	225998	T	G
	226001	A	G
	226004	G	T
	226007	A	G
	226013	C	G
	226015	T	C
	226016	G	A
	226022	T	C
	226027	A	C
	226030	C	T
	226031	A	G
	226034	C	T
	226036	C	T
	226040	C	A
	226042	T				C
	226049	A	G
	226055	G	A
	226056	G	C
	226058	T	G
	226064	T	C
	226067	A	C
	226070	T	C
	226076	G	T
	226082	A	T
	226084	T	C
	226095	T	G
	226100	G	A
	226103	G	A
	226112	C	G
	226124	A	C
	226125	C	G
	226127	C	A
	226130	C	A
	226133	A	G
	226139	A	T
	226142	A	G
	226151	G	A
	226154	T	A
	226156	C	T
	226166	C	A
	226170	C	T
	226171	G	C
	226172	C	T
	226175	A	G
	226187	G	A
	226190	T	C
	226196	T	C
	226199	C	T
	226202	G	A
	226208	T	C
	226220	G	A
	226229	A	G
	226232	A	G
	226250	T	A
	226256	T	C
	226265	A	C
	226370	T	C
	226375	G	T
	226388	C	T
	226391	C	A
	226394	G	A
	226397	G	C
	226398	G	T
	226399	A	G
	226403	G	A
	226409	C	A
	226411	C	G
	226412	G	A
	226414	G	A
	226427	A	G
	226430	G	C
	226432	G	T
	226433	G	A
	226439	G	C
	226442	A	G
	226454	A	T
	226459	A	T
	226460	A	C
	226466	G	A
	226469	T	C
	226472	T	C
	226475	G	A
	226517	G	A
	226520	T	A
	226523	C	A
	226525	A	C
	226526	G	A
	226529	A	G
	226532	A	T
	226540	G	A
	226543	T	C
	226556	G	A
	226566	C	T
	226568	G	C
[truncated: 46,350 more rows]
